# Supplementary material for: Chromosome-scale genome assembly of the brown anole (Anolis sagrei), an emerging model species
Source: Commun Biol. 2022 Oct 25;5:1126. doi: 10.1038/s42003-022-04074-5 (PMC9596491; doi:10.1038/s42003-022-04074-5)
Supplement: Supplementary file 4 — Supplementary Data 1 - 16 [file 42003_2022_4074_MOESM4_ESM.xlsx]

## Sheet: S1 - Publication Comparison
Supplementary Data 1. Publications per year mentioning Anolis sagrei or A. carolinensis.
year	carolinensis	sagrei
1981	21	1
1984	18	2
1985	19	3
1986	8	1
1987	19	4
1988	10	1
1989	10	2
1990	12	2
1991	9	3
1992	18	2
1993	15	1
1994	11	1
1995	10	2
1996	10	1
1997	11	2
1998	8	1
1999	9	3
2000	13	6
2001	25	3
2002	9	5
2003	12	7
2004	13	4
2005	15	6
2006	11	5
2007	16	8
2008	11	11
2009	17	8
2010	29	7
2011	25	9
2012	26	15
2013	28	12
2014	19	14
2015	23	14
2016	25	9
2017	21	21
2018	15	19
2019	22	23
2020	19	29

## Sheet: S2 - Assembly progress
	Portion Vertebrate BUSCOs (n=3354)				Size	Scaffold	Scaffold
Supplementary Data 2. Completeness and Contiguity of preliminary and final assemblies of Anolis sagrei
	Single-copy	Duplicated	Fragmented	Missing	(Gb)	N50 (MB)	L50 (count)
A. sagrei de novo	0.504	0.006	0.317	0.173	1.586	0.02	24441
A. sagrei Chicago	0.82	0.01	0.1	0.07	1.6022	38.28	11
A. sagrei HiC	0.819	0.01	0.101	0.07	1.6023	238.637	3
A. sagrei v1.0	0.821	0.01	0.104	0.065	1.6179	239.36	3
A. sagrei PB rescaffold	0.922	0.021	0.029	0.028	1.92589	1.47	383
A. sagrei v2.0	0.953	0.016	0.015	0.016	1.92643	314.159	3
A. sagrei v2.1	0.953	0.016	0.015	0.016	1.92643	253.59	4
Transcriptome
A. sagrei transcripts	0.921	0.024	0.03	0.025	–	–	–

## Sheet: S3 - Completeness-Contiguity
Supplementary Data 3. Completeness and contiguity of Anolis sagrei and other lepidosaur genome assemblies
	Portion Genomic Vertebrate BUSCOs (n=3354)				Scaffold	Scaffold	Portion Transcriptome Vertebrate BUSCOs (n=3354)
	Single-copy	Duplicated	Fragmented	Missing	N50 (MB)	L50 (count)	Single-copy	Duplicated	Fragmented	Missing
Anolis sagrei	0.953	0.016	0.015	0.016	253.59	4	0.921	0.024	0.03	0.025
Anolis carolinensis	0.872	0.012	0.052	0.064	150.64	5	0.587	0.31	0.049	0.054
Crotalus viridis	0.857	0.008	0.069	0.066	179.9	3	0.707	0.011	0.137	0.145
Podarcis muralis	0.943	0.021	0.013	0.023	92.4	7	0.441	0.541	0.007	0.011
Salvator merianae	0.966	0.008	0.013	0.013	28.15	22	0.696	0.275	0.017	0.012
Sceloporus undulatus	0.934	0.014	0.027	0.025	275.63	3	0.475	0.49	0.021	0.014
Sphenodon punctatus	0.936	0.013	0.029	0.022	3.05	370	0.687	0.202	0.067	0.044

## Sheet: S4 - Annotation Summary
Supplementary Data 4. Annotation Summary Statistics
Number of genes	20033
Number of rnas	20033
Number of exons	209510
Number of start_codons	20035
Number of stop_codons	20038
Number of intron in exon	189477
Number of intron in start_codon	2
Number of intron in stop_codon	5
Number gene overlapping	1246
Number of single exon gene	1156
Number of single exon rna	1156
mean rnas per gene	1
mean exons per rna	10.5
mean start_codons per rna	1
mean stop_codons per rna	1
mean introns in exons per rna	9.5
mean introns in start_codons per rna	0
mean introns in stop_codons per rna	0
Total gene length	902677765
Total rna length	902677765
Total exon length	55299236
Total start_codon length	60099
Total stop_codon length	60099
Total intron length per exon	847568006
Total intron length per start_codon	9315
Total intron length per stop_codon	22757
mean gene length	45059
mean rna length	45059
mean exon length	263
mean start_codon length	2
mean stop_codon length	2
mean intron in exon length	4473
mean intron in start_codon length	4657
mean intron in stop_codon length	4551
Longest gene	1928980
Longest rna	1928980
Longest exon	30369
Longest start_codon	3
Longest stop_codon	3
Longest intron into exon part	489265
Longest intron into start_codon part	6161
Longest intron into stop_codon part	8632
Shortest gene	201
Shortest rna	201
Shortest exon	3
Shortest start_codon	1
Shortest stop_codon	1
Shortest intron into exon part	2
Shortest intron into start_codon part	3154
Shortest intron into stop_codon part	917

## Sheet: S5 - A sagrei Repeats
Supplementary Data 5. Anolis sagrei Jukes/Cantor and Kimura substitution levels adjusted for CpG sites. Weighted average Kimura divergence for each repeat family
Class	Repeat	absLen	wellCharLen	Kimura%
DNA/CMC-Chapaev-3	rnd-2_family-121	2714802	2668558	11.32
DNA/CMC-Chapaev-3	rnd-4_family-1001	332368	325935	14.09
DNA/CMC-Chapaev-3	rnd-4_family-291	1199855	1179798	13.45
DNA/CMC-Chapaev-3	rnd-4_family-601	986333	976190	14.29
DNA/CMC-Chapaev-3	rnd-4_family-763	381199	364365	8.95
DNA/CMC-Chapaev-3	rnd-5_family-1655	401655	400932	1.43
DNA/CMC-Chapaev-3	rnd-5_family-2492	86219	80424	18.69
DNA/CMC-Chapaev-3	rnd-5_family-2544	117417	107777	18.21
DNA/CMC-Chapaev-3	rnd-6_family-4190	152077	149145	7.29
DNA/CMC-EnSpm	rnd-3_family-417	1694606	1516888	20.79
DNA/CMC-EnSpm	rnd-4_family-80	1317056	1146992	19.44
DNA/CMC-EnSpm	rnd-5_family-1756	136069	112969	16.19
DNA/CMC-EnSpm	rnd-5_family-1847	200950	188948	9.77
DNA/CMC-EnSpm	rnd-5_family-2028	211445	195306	20.54
DNA/CMC-EnSpm	rnd-5_family-2813	155221	152861	15.86
DNA/CMC-EnSpm	rnd-5_family-537	702202	638940	25.71
DNA/CMC-EnSpm	rnd-5_family-538	112451	102003	32.62
DNA/CMC-EnSpm	rnd-6_family-1649	44147	38153	16.5
DNA/CMC-EnSpm	rnd-6_family-3168	176059	161128	16.12
DNA/Ginger	rnd-4_family-627	1529596	1392661	3.04
DNA/Kolobok-T2	rnd-6_family-1101	347148	337954	30.06
DNA/MULE-MuDR	rnd-5_family-467	2114395	2056058	22.01
DNA/MULE-MuDR	rnd-6_family-1371	111247	103209	16.85
DNA/Novosib	rnd-4_family-229	430480	390814	-10.39
DNA/PIF-Harbinger	rnd-3_family-186	7998635	7873494	16.88
DNA/PIF-Harbinger	rnd-4_family-54	970805	931126	30.93
DNA/PIF-Harbinger	rnd-4_family-61	960149	922864	8.72
DNA/PIF-Harbinger	rnd-4_family-62	1174862	1098045	27.93
DNA/PIF-Harbinger	rnd-5_family-2546	316114	298211	28.68
DNA/PIF-Harbinger	rnd-6_family-1060	1273886	1213530	29.36
DNA/PIF-Harbinger	rnd-6_family-464	1358110	1281669	17.23
DNA/PIF-Harbinger	rnd-6_family-729	285968	274736	19.31
DNA/TcMar-Mariner	rnd-2_family-522	3891390	3865461	5
DNA/TcMar-Mariner	rnd-4_family-1280	372845	369734	6.47
DNA/TcMar-Mariner	rnd-4_family-1417	1115180	1107768	9.41
DNA/TcMar-Mariner	rnd-4_family-319	1156152	1151497	2.35
DNA/TcMar-Mariner	rnd-4_family-77	347621	346475	3.89
DNA/TcMar-Mariner	rnd-5_family-2138	197520	195755	8.92
DNA/TcMar-Mariner	rnd-5_family-3599	130084	122992	16.17
DNA/TcMar-Mariner	rnd-6_family-1986	40575	40533	1.27
DNA/TcMar-Mariner	rnd-6_family-2918	94847	94245	8.2
DNA/TcMar-Tc1	rnd-4_family-1813	946623	938671	3.01
DNA/TcMar-Tc1	rnd-5_family-1131	276327	267010	8.25
DNA/TcMar-Tc1	rnd-5_family-1250	288367	287930	0.38
DNA/TcMar-Tc1	rnd-5_family-2415	143201	142834	3.17
DNA/TcMar-Tc1	rnd-5_family-624	306233	305024	4.93
DNA/TcMar-Tc1	rnd-6_family-1726	130078	125052	24.33
DNA/TcMar-Tc1	rnd-6_family-487	73421	68550	28.46
DNA/TcMar-Tc2	rnd-3_family-1523	1936804	1706222	8.03
DNA/TcMar-Tc2	rnd-3_family-173	2188180	2038008	18.04
DNA/TcMar-Tc2	rnd-3_family-201	1379949	1360166	7.34
DNA/TcMar-Tc2	rnd-3_family-959	318799	280191	15.88
DNA/TcMar-Tc2	rnd-4_family-100	717572	670186	18.01
DNA/TcMar-Tc2	rnd-4_family-2908	287597	269091	8.79
DNA/TcMar-Tc2	rnd-5_family-1846	110620	104117	12.6
DNA/TcMar-Tc2	rnd-5_family-2750	121588	120497	10.16
DNA/TcMar-Tc2	rnd-5_family-3629	281101	276969	8.76
DNA/TcMar-Tc2	rnd-5_family-941	155006	149115	18.87
DNA/TcMar-Tigger	rnd-3_family-135	1265701	1237644	22.32
DNA/TcMar-Tigger	rnd-3_family-1926	193810	188172	19.31
DNA/TcMar-Tigger	rnd-3_family-220	539716	530805	8.85
DNA/TcMar-Tigger	rnd-3_family-278	931071	920108	4.95
DNA/TcMar-Tigger	rnd-3_family-396	2437786	2363886	18.83
DNA/TcMar-Tigger	rnd-3_family-552	961427	944604	12.76
DNA/TcMar-Tigger	rnd-3_family-62	1229398	1179239	24.19
DNA/TcMar-Tigger	rnd-3_family-826	2922781	2814190	20.96
DNA/TcMar-Tigger	rnd-4_family-1233	1117031	1066696	11.16
DNA/TcMar-Tigger	rnd-4_family-1840	820476	779054	9.04
DNA/TcMar-Tigger	rnd-4_family-196	1501986	1474399	13.18
DNA/TcMar-Tigger	rnd-4_family-378	1649663	1618774	18.46
DNA/TcMar-Tigger	rnd-4_family-44	157023	150829	19.17
DNA/TcMar-Tigger	rnd-4_family-455	881712	856288	20.11
DNA/TcMar-Tigger	rnd-4_family-59	1378421	1337964	21.92
DNA/TcMar-Tigger	rnd-4_family-799	683424	654214	23.45
DNA/TcMar-Tigger	rnd-5_family-121	30983	30638	21.88
DNA/TcMar-Tigger	rnd-5_family-15	277052	272150	9.99
DNA/TcMar-Tigger	rnd-5_family-1820	195927	176044	23.83
DNA/TcMar-Tigger	rnd-5_family-2150	871416	836029	22.46
DNA/TcMar-Tigger	rnd-5_family-2334	138180	133705	19.32
DNA/TcMar-Tigger	rnd-5_family-2773	511425	432285	23.04
DNA/TcMar-Tigger	rnd-5_family-365	687662	650906	14.76
DNA/TcMar-Tigger	rnd-5_family-3723	242879	234567	20.04
DNA/TcMar-Tigger	rnd-5_family-413	512298	495481	19.11
DNA/TcMar-Tigger	rnd-5_family-5420	884063	843939	13.53
DNA/TcMar-Tigger	rnd-5_family-763	37632	37219	21.88
DNA/TcMar-Tigger	rnd-5_family-772	75194	74661	18.13
DNA/TcMar-Tigger	rnd-5_family-92	128723	125763	19.77
DNA/TcMar-Tigger	rnd-6_family-1032	3322722	3273319	12.26
DNA/TcMar-Tigger	rnd-6_family-1107	1879978	1869164	5.92
DNA/TcMar-Tigger	rnd-6_family-12	187873	180646	20.63
DNA/TcMar-Tigger	rnd-6_family-1316	2272263	2182327	21.94
DNA/TcMar-Tigger	rnd-6_family-160	159396	152669	15.98
DNA/TcMar-Tigger	rnd-6_family-1788	558530	533059	20.84
DNA/TcMar-Tigger	rnd-6_family-3500	88613	81987	21.16
DNA/TcMar-Tigger	rnd-6_family-528	105699	103968	22.4
DNA/Zisupton	rnd-5_family-1328	93177	83411	15.89
DNA/Zisupton	rnd-5_family-2178	366838	339237	16.37
DNA/hAT-Ac	rnd-2_family-1265	2565321	2534412	6.24
DNA/hAT-Ac	rnd-3_family-121	1328225	1293268	18
DNA/hAT-Ac	rnd-3_family-184	5834571	5547715	10.05
DNA/hAT-Ac	rnd-3_family-194	3298605	3042360	13.91
DNA/hAT-Ac	rnd-3_family-807	1260849	1207295	16.43
DNA/hAT-Ac	rnd-3_family-90	3633503	3411749	15.68
DNA/hAT-Ac	rnd-3_family-97	6505194	6321954	8.87
DNA/hAT-Ac	rnd-4_family-1534	1815150	1538116	11.52
DNA/hAT-Ac	rnd-4_family-3353	2582957	2566055	3.49
DNA/hAT-Ac	rnd-4_family-863	122522	115468	17.37
DNA/hAT-Ac	rnd-4_family-907	347128	335677	18.5
DNA/hAT-Ac	rnd-5_family-1377	482440	457237	19.41
DNA/hAT-Ac	rnd-5_family-790	125289	117004	13.65
DNA/hAT-Ac	rnd-5_family-878	460076	458892	1.64
DNA/hAT-Ac	rnd-6_family-3583	61051	55329	16.53
DNA/hAT-Ac	rnd-6_family-496	1081029	1021538	30.19
DNA/hAT-Ac	rnd-6_family-5232	456810	449002	5.13
DNA/hAT-Blackjack	rnd-5_family-116	309341	291184	23.78
DNA/hAT-Charlie	rnd-2_family-1099	2294177	2236467	7.08
DNA/hAT-Charlie	rnd-2_family-158	19041099	18870896	7.36
DNA/hAT-Charlie	rnd-2_family-23	800664	782451	7.81
DNA/hAT-Charlie	rnd-2_family-252	961246	942377	23.95
DNA/hAT-Charlie	rnd-3_family-2703	1500985	1483363	7.02
DNA/hAT-Charlie	rnd-3_family-352	5347060	4728598	7.46
DNA/hAT-Charlie	rnd-3_family-81	407807	398915	10.35
DNA/hAT-Charlie	rnd-3_family-839	1352595	1338579	6.5
DNA/hAT-Charlie	rnd-3_family-961	1144449	1118107	15.44
DNA/hAT-Charlie	rnd-4_family-10	10605625	10089553	14.32
DNA/hAT-Charlie	rnd-4_family-1139	40698	39227	16.22
DNA/hAT-Charlie	rnd-4_family-119	774066	758773	25.48
DNA/hAT-Charlie	rnd-4_family-1416	706909	696939	5.9
DNA/hAT-Charlie	rnd-4_family-1819	2182626	2121826	9.83
DNA/hAT-Charlie	rnd-4_family-212	196974	189762	15.2
DNA/hAT-Charlie	rnd-4_family-25	1898674	1807475	13.25
DNA/hAT-Charlie	rnd-4_family-3105	235300	233968	13.05
DNA/hAT-Charlie	rnd-4_family-367	929256	906660	16.05
DNA/hAT-Charlie	rnd-4_family-5	1870103	1715759	8.81
DNA/hAT-Charlie	rnd-4_family-681	1048167	1027832	14.18
DNA/hAT-Charlie	rnd-4_family-724	1567264	1513151	17.44
DNA/hAT-Charlie	rnd-4_family-89	379554	375055	6.12
DNA/hAT-Charlie	rnd-4_family-988	522237	491159	25.06
DNA/hAT-Charlie	rnd-5_family-1049	1266579	1215255	14.03
DNA/hAT-Charlie	rnd-5_family-1050	527038	506583	18.78
DNA/hAT-Charlie	rnd-5_family-141	160353	150572	15.39
DNA/hAT-Charlie	rnd-5_family-1565	129091	123197	14.84
DNA/hAT-Charlie	rnd-5_family-1584	890714	870599	11.6
DNA/hAT-Charlie	rnd-5_family-1587	706972	681775	8.63
DNA/hAT-Charlie	rnd-5_family-1746	2287551	2171877	22.14
DNA/hAT-Charlie	rnd-5_family-1747	266833	253582	13.76
DNA/hAT-Charlie	rnd-5_family-2165	78210	73996	22.43
DNA/hAT-Charlie	rnd-5_family-2439	149032	143734	22.13
DNA/hAT-Charlie	rnd-5_family-247	163082	156910	10.26
DNA/hAT-Charlie	rnd-5_family-255	75716	75667	2.46
DNA/hAT-Charlie	rnd-5_family-2608	293942	281289	13.03
DNA/hAT-Charlie	rnd-5_family-3610	92538	88287	16.13
DNA/hAT-Charlie	rnd-5_family-487	133970	131619	16.82
DNA/hAT-Charlie	rnd-5_family-539	999501	963516	5.73
DNA/hAT-Charlie	rnd-5_family-591	116039	114406	15.51
DNA/hAT-Charlie	rnd-5_family-6351	249816	245896	3.6
DNA/hAT-Charlie	rnd-5_family-641	106045	100583	20.67
DNA/hAT-Charlie	rnd-5_family-719	76283	72816	12.48
DNA/hAT-Charlie	rnd-5_family-720	129074	125421	12.88
DNA/hAT-Charlie	rnd-6_family-1017	243374	239687	17.82
DNA/hAT-Charlie	rnd-6_family-1226	121603	115667	15.2
DNA/hAT-Charlie	rnd-6_family-1314	4489867	4423164	8.58
DNA/hAT-Charlie	rnd-6_family-1380	40061	39792	15.93
DNA/hAT-Charlie	rnd-6_family-1491	268726	242438	17.63
DNA/hAT-Charlie	rnd-6_family-2742	2569276	2520019	6.67
DNA/hAT-Charlie	rnd-6_family-322	346689	323764	17.67
DNA/hAT-Charlie	rnd-6_family-3493	1533504	1513992	6.74
DNA/hAT-Charlie	rnd-6_family-57	4013908	3798100	22.45
DNA/hAT-Charlie	rnd-6_family-7932	59728	58782	7.83
DNA/hAT-Charlie	rnd-6_family-967	3257763	3167706	23.74
DNA/hAT-Tag1	rnd-4_family-729	171873	168046	27.17
DNA/hAT-Tag1	rnd-5_family-359	289587	275486	25.56
DNA/hAT-Tag1	rnd-5_family-79	65849	63457	22.71
DNA/hAT-Tag1	rnd-6_family-2097	42243	39725	13.84
DNA/hAT-Tip100	rnd-3_family-198	2516537	2493774	1.79
DNA/hAT-Tip100	rnd-3_family-257	2521055	2396790	17.98
DNA/hAT-Tip100	rnd-3_family-607	384091	377344	11.4
DNA/hAT-Tip100	rnd-4_family-166	469822	440859	27.48
DNA/hAT-Tip100	rnd-4_family-169	1263644	1188030	24.36
DNA/hAT-Tip100	rnd-4_family-235	1790194	1709821	16.47
DNA/hAT-Tip100	rnd-4_family-554	2217292	2063626	28.13
DNA/hAT-Tip100	rnd-4_family-72	414933	407086	10.7
DNA/hAT-Tip100	rnd-4_family-739	582527	549817	20.49
DNA/hAT-Tip100	rnd-4_family-817	258880	254843	11.22
DNA/hAT-Tip100	rnd-4_family-973	1558466	1423932	15.76
DNA/hAT-Tip100	rnd-5_family-1606	1334654	1182613	19.5
DNA/hAT-Tip100	rnd-5_family-2405	72893	71200	16.38
DNA/hAT-Tip100	rnd-5_family-5299	1173447	1132608	6.94
DNA/hAT-Tip100	rnd-6_family-1463	610171	463948	14.68
DNA/hAT-Tip100	rnd-6_family-1602	3023964	2849194	18.32
DNA/hAT-Tip100	rnd-6_family-227	91721	87107	14.35
DNA/hAT-Tip100	rnd-6_family-714	866829	791760	14.01
LINE	rnd-5_family-19	4732783	4360071	18.8
LINE	rnd-5_family-35	1248655	1187698	14.95
LINE/CR1	rnd-2_family-8	10757585	10458068	8.1
LINE/CR1	rnd-3_family-1657	874192	843728	8.07
LINE/CR1	rnd-3_family-230	1171184	1153835	5.04
LINE/CR1	rnd-3_family-24	3171660	2942629	19.43
LINE/CR1	rnd-3_family-328	4876327	4830983	13.12
LINE/CR1	rnd-3_family-408	4198446	3508117	23.31
LINE/CR1	rnd-3_family-71	687687	639583	22.88
LINE/CR1	rnd-4_family-20	7765034	7703319	2.93
LINE/CR1	rnd-4_family-941	1567199	1450432	18.64
LINE/CR1	rnd-5_family-189	2469086	2238271	21.65
LINE/CR1	rnd-5_family-226	154533	147616	7.76
LINE/CR1	rnd-5_family-275	13457677	13140175	9.93
LINE/CR1	rnd-5_family-306	1186720	1135339	32.3
LINE/CR1	rnd-5_family-52	342072	336514	30.51
LINE/CR1	rnd-5_family-542	175448	169433	25.45
LINE/CR1	rnd-5_family-544	323066	311034	14.45
LINE/CR1	rnd-5_family-852	2961542	2881706	25.62
LINE/CR1	rnd-6_family-1215	271454	267225	26.18
LINE/CR1	rnd-6_family-1331	7983101	7839242	21.67
LINE/CR1	rnd-6_family-1521	2207790	2182880	4.59
LINE/CR1	rnd-6_family-1598	1623344	1540381	14.73
LINE/CR1	rnd-6_family-1759	962542	942796	25.57
LINE/CR1	rnd-6_family-46	18892292	18733783	6.56
LINE/CR1	rnd-6_family-47	4188390	4138071	15.06
LINE/CR1	rnd-6_family-66	2196244	2133004	13.58
LINE/CR1	rnd-6_family-721	1676309	1626982	11.3
LINE/CR1	rnd-6_family-723	1306789	1276318	10.76
LINE/Dong-R4	rnd-2_family-16	6488412	6444568	5.58
LINE/Dong-R4	rnd-3_family-82	1849083	1833265	7.5
LINE/Dong-R4	rnd-4_family-2085	826383	822679	13.16
LINE/Dong-R4	rnd-4_family-515	211511	210214	6.86
LINE/Dong-R4	rnd-5_family-100	1511647	1502995	11.42
LINE/Dong-R4	rnd-5_family-1267	687226	639617	10.86
LINE/Dong-R4	rnd-5_family-1767	5339358	5269600	8.93
LINE/Dong-R4	rnd-5_family-220	278459	276122	13.72
LINE/Dong-R4	rnd-5_family-701	113618	112183	23.91
LINE/Dong-R4	rnd-6_family-1436	2101616	1988942	12.4
LINE/Dong-R4	rnd-6_family-1828	2540460	2448283	13.71
LINE/I-Jockey	rnd-4_family-22	6486738	6354777	11.54
LINE/I-Jockey	rnd-5_family-3872	32203	31497	12.38
LINE/I-Jockey	rnd-5_family-837	262555	254819	13.59
LINE/Jockey	rnd-2_family-55	6802098	6769894	4.77
LINE/Jockey	rnd-3_family-252	1195586	1187901	6.74
LINE/Jockey	rnd-4_family-1544	140744	136356	9.85
LINE/Jockey	rnd-4_family-2239	425925	421806	6.22
LINE/Jockey	rnd-4_family-442	2853355	2809675	8.23
LINE/Jockey	rnd-5_family-106	426398	425490	6.3
LINE/Jockey	rnd-5_family-34	2707276	2690087	12.51
LINE/Jockey	rnd-5_family-40	6031783	6007361	6.43
LINE/Jockey	rnd-6_family-111	3131901	3101081	7.33
LINE/Jockey	rnd-6_family-877	4910024	4873909	5
LINE/L1	rnd-3_family-249	10016135	9660185	33.94
LINE/L1	rnd-4_family-316	1330022	1314447	6.68
LINE/L1	rnd-4_family-53	662591	639104	29.92
LINE/L1	rnd-4_family-623	2501951	2467727	16.61
LINE/L1	rnd-4_family-654	659067	644737	26.64
LINE/L1	rnd-4_family-664	864355	831666	33
LINE/L1	rnd-4_family-892	753882	737543	24.71
LINE/L1	rnd-5_family-1220	87200	82319	29.46
LINE/L1	rnd-5_family-1519	79159	78222	6.38
LINE/L1	rnd-5_family-1801	139388	133551	11.15
LINE/L1	rnd-5_family-1950	213468	212495	10.66
LINE/L1	rnd-5_family-2247	363906	336329	31.23
LINE/L1	rnd-5_family-2636	116381	111651	20.08
LINE/L1	rnd-5_family-2762	101758	99254	9.91
LINE/L1	rnd-5_family-2810	135226	134518	9.86
LINE/L1	rnd-5_family-349	874338	843047	35.03
LINE/L1	rnd-5_family-3688	69648	66612	22.6
LINE/L1	rnd-5_family-541	212678	208530	11.97
LINE/L1	rnd-5_family-633	111677	111132	10.23
LINE/L1	rnd-5_family-696	99907	98525	12.94
LINE/L1	rnd-5_family-865	66275	64908	9.31
LINE/L1	rnd-6_family-1046	251527	246155	26.44
LINE/L1	rnd-6_family-1047	94070	93212	7.49
LINE/L1	rnd-6_family-1117	348080	321103	31.76
LINE/L1	rnd-6_family-1232	112029	106908	19.73
LINE/L1	rnd-6_family-1254	265570	255160	30.39
LINE/L1	rnd-6_family-134	169143	166535	11.15
LINE/L1	rnd-6_family-1394	171680	165749	16.77
LINE/L1	rnd-6_family-1476	253671	239361	19.92
LINE/L1	rnd-6_family-163	294609	288873	22.52
LINE/L1	rnd-6_family-1731	36549	35847	24.51
LINE/L1	rnd-6_family-1931	74340	71999	23.34
LINE/L1	rnd-6_family-2105	131123	125321	27.1
LINE/L1	rnd-6_family-273	356313	350404	28.01
LINE/L1	rnd-6_family-2759	174215	171350	14.48
LINE/L1	rnd-6_family-316	242032	237807	9.49
LINE/L2	rnd-2_family-54	16189579	15743923	20
LINE/L2	rnd-3_family-143	136215	129423	10.09
LINE/L2	rnd-3_family-206	1548289	1401256	11.95
LINE/L2	rnd-3_family-37	11358790	10840035	18.43
LINE/L2	rnd-3_family-39	2469519	2232856	15.51
LINE/L2	rnd-3_family-41	437408	402285	17.93
LINE/L2	rnd-3_family-709	1813331	1748580	14.08
LINE/L2	rnd-3_family-92	10476465	10374246	7.08
LINE/L2	rnd-4_family-1061	571647	545991	29.4
LINE/L2	rnd-4_family-18	6073029	5803845	14.61
LINE/L2	rnd-4_family-205	639527	604438	18.2
LINE/L2	rnd-4_family-257	3037098	2959734	10.89
LINE/L2	rnd-4_family-32	6050287	5899899	25.48
LINE/L2	rnd-4_family-398	1796726	1762877	16.85
LINE/L2	rnd-4_family-41	1011219	946110	20.53
LINE/L2	rnd-4_family-424	2743426	2628496	19.38
LINE/L2	rnd-4_family-50	1982487	1884708	20.02
LINE/L2	rnd-5_family-1000	149214	139603	16.99
LINE/L2	rnd-5_family-1109	218578	204500	21
LINE/L2	rnd-5_family-118	182392	176706	18.79
LINE/L2	rnd-5_family-1259	9733106	9445477	14.64
LINE/L2	rnd-5_family-1265	118204	112121	16.06
LINE/L2	rnd-5_family-1449	451500	438373	19.53
LINE/L2	rnd-5_family-1551	109045	106777	16.63
LINE/L2	rnd-5_family-16	7899236	7696850	13.25
LINE/L2	rnd-5_family-1630	108305	104386	10.41
LINE/L2	rnd-5_family-168	1981117	1843906	15.85
LINE/L2	rnd-5_family-201	918641	888423	16.91
LINE/L2	rnd-5_family-2429	115195	107295	13.14
LINE/L2	rnd-5_family-2498	244086	229693	21.96
LINE/L2	rnd-5_family-327	1120632	1047661	20.78
LINE/L2	rnd-5_family-370	781914	774012	14.65
LINE/L2	rnd-5_family-372	5723647	5604457	14.93
LINE/L2	rnd-5_family-383	818826	742373	22.45
LINE/L2	rnd-5_family-447	388386	351013	21.36
LINE/L2	rnd-5_family-470	251222	239503	18.65
LINE/L2	rnd-5_family-48	1681073	1587373	19.85
LINE/L2	rnd-5_family-500	62252	60078	19.5
LINE/L2	rnd-5_family-558	149023	141073	17.39
LINE/L2	rnd-5_family-615	283237	266414	17.14
LINE/L2	rnd-5_family-651	360238	342796	19.34
LINE/L2	rnd-5_family-698	174636	173824	15.75
LINE/L2	rnd-5_family-75	254925	242757	22.3
LINE/L2	rnd-5_family-752	113707	107506	18.82
LINE/L2	rnd-5_family-797	1189082	1112546	18.46
LINE/L2	rnd-5_family-849	89987	88466	9.77
LINE/L2	rnd-5_family-971	11822467	11589496	6.06
LINE/L2	rnd-5_family-972	393371	380847	28
LINE/L2	rnd-6_family-1031	5392480	5223218	8.75
LINE/L2	rnd-6_family-1186	132661	128269	6.07
LINE/L2	rnd-6_family-133	17945577	17612221	12.52
LINE/L2	rnd-6_family-1625	381591	360666	21.57
LINE/L2	rnd-6_family-19	883720	846454	18.32
LINE/L2	rnd-6_family-1919	1190300	1171055	4.59
LINE/L2	rnd-6_family-2778	551402	493979	21.15
LINE/L2	rnd-6_family-3040	977837	852013	18.8
LINE/L2	rnd-6_family-4537	3502778	3338284	10.65
LINE/L2	rnd-6_family-518	2754994	2640713	18.44
LINE/L2	rnd-6_family-5865	2475652	2370083	11.18
LINE/L2	rnd-6_family-61	149716	133710	21.09
LINE/L2	rnd-6_family-802	131324	127886	25.19
LINE/L2	rnd-6_family-947	964074	931082	17.5
LINE/Penelope	rnd-2_family-471	10393320	10038712	15.9
LINE/Penelope	rnd-4_family-1892	223828	210499	13
LINE/Penelope	rnd-4_family-462	12245431	11719547	8.66
LINE/Penelope	rnd-4_family-55	829730	798584	22.63
LINE/Penelope	rnd-4_family-771	632002	604040	23.87
LINE/Penelope	rnd-5_family-1099	255032	251445	8.62
LINE/Penelope	rnd-5_family-181	176029	172815	17.65
LINE/Penelope	rnd-5_family-2131	119353	118815	4.59
LINE/Penelope	rnd-5_family-217	5210287	4939529	9.43
LINE/Penelope	rnd-5_family-2189	256469	244995	27.95
LINE/Penelope	rnd-5_family-2447	68179	61599	20.09
LINE/Penelope	rnd-5_family-3462	86323	82998	14.62
LINE/Penelope	rnd-5_family-348	358563	346578	23.48
LINE/Penelope	rnd-5_family-368	177816	171642	27.07
LINE/Penelope	rnd-5_family-511	350929	340690	20.38
LINE/Penelope	rnd-5_family-519	416944	407508	11.19
LINE/Penelope	rnd-5_family-603	85260	84867	17.38
LINE/Penelope	rnd-5_family-927	289678	270941	25.33
LINE/Penelope	rnd-5_family-999	173375	167680	26.74
LINE/Penelope	rnd-6_family-1211	3884739	3843487	9.66
LINE/Penelope	rnd-6_family-288	10626966	10509093	4.56
LINE/Penelope	rnd-6_family-389	48430	47030	23.61
LINE/Penelope	rnd-6_family-751	214970	205620	16.29
LINE/RTE-BovB	rnd-2_family-101	10459024	10422488	6.34
LINE/RTE-BovB	rnd-2_family-14	2885915	2874544	7.76
LINE/RTE-BovB	rnd-3_family-1137	4570494	4451969	25.38
LINE/RTE-BovB	rnd-3_family-23	2465883	2451119	7.26
LINE/RTE-BovB	rnd-3_family-280	366352	364758	6.17
LINE/RTE-BovB	rnd-3_family-468	150945	149581	7.78
LINE/RTE-BovB	rnd-3_family-73	536554	525526	25.12
LINE/RTE-BovB	rnd-4_family-1530	775562	744053	24.27
LINE/RTE-BovB	rnd-4_family-259	228373	221254	25.13
LINE/RTE-BovB	rnd-4_family-405	7623541	7600285	6.13
LINE/RTE-BovB	rnd-4_family-959	598709	575203	23.1
LINE/RTE-BovB	rnd-4_family-989	548514	499984	20.91
LINE/RTE-BovB	rnd-5_family-1448	115427	113978	22.1
LINE/RTE-BovB	rnd-5_family-1741	158788	157386	11.04
LINE/RTE-BovB	rnd-5_family-215	104120	102995	22.06
LINE/RTE-BovB	rnd-5_family-2528	38368	38121	22.26
LINE/RTE-BovB	rnd-6_family-2265	4723542	4710604	6.85
LINE/RTE-BovB	rnd-6_family-940	13685275	13651296	2.21
LINE/RTE-RTE	rnd-5_family-1115	133481	132860	9.36
LINE/RTE-RTE	rnd-6_family-1164	44484	43244	33.7
LINE/RTE-X	rnd-3_family-405	635382	616277	20.61
LINE/RTE-X	rnd-4_family-1519	334811	324610	15.4
LINE/RTE-X	rnd-4_family-43	770585	767006	9.92
LINE/RTE-X	rnd-5_family-1032	109291	108774	5.36
LINE/RTE-X	rnd-5_family-1197	163472	160502	12.19
LINE/RTE-X	rnd-5_family-1541	75076	73523	14.82
LINE/RTE-X	rnd-5_family-176	650764	633558	21.1
LINE/RTE-X	rnd-5_family-178	132781	127380	8.18
LINE/RTE-X	rnd-5_family-2279	207119	201650	20.49
LINE/RTE-X	rnd-5_family-254	275170	271849	18.83
LINE/RTE-X	rnd-5_family-2940	208363	202829	15.61
LINE/RTE-X	rnd-5_family-3149	180706	179832	9.47
LINE/RTE-X	rnd-5_family-421	96493	94522	16.99
LINE/RTE-X	rnd-5_family-448	133349	131712	20.47
LINE/RTE-X	rnd-5_family-449	483042	477987	9.35
LINE/RTE-X	rnd-5_family-5184	127395	126062	10.98
LINE/RTE-X	rnd-5_family-621	133412	131874	11.67
LINE/RTE-X	rnd-6_family-2531	112345	110186	4.2
LINE/RTE-X	rnd-6_family-328	84002	80928	16.7
LINE/RTE-X	rnd-6_family-407	107972	103463	15.54
LINE/Rex-Babar	rnd-4_family-1572	618648	599638	13.44
LINE/Rex-Babar	rnd-5_family-2876	78653	78222	11.99
LTR	rnd-5_family-147	139957	134507	26.33
LTR/Copia	rnd-4_family-1467	1028782	985946	13.17
LTR/Copia	rnd-4_family-626	560006	555773	3.9
LTR/Copia	rnd-5_family-1552	160949	153451	13.56
LTR/Copia	rnd-5_family-4150	218227	198633	27.5
LTR/Copia	rnd-5_family-99	771882	747673	12.5
LTR/DIRS	rnd-4_family-2615	2688908	2600502	31.15
LTR/DIRS	rnd-4_family-42	3470295	3445195	10.48
LTR/DIRS	rnd-5_family-1621	295268	280541	25.25
LTR/DIRS	rnd-5_family-592	22623	22605	-1.14
LTR/DIRS	rnd-5_family-821	339342	332971	9.61
LTR/ERV1	rnd-4_family-2475	191359	181566	16.58
LTR/ERV1	rnd-4_family-713	2406905	2280548	20.03
LTR/ERV1	rnd-5_family-1753	152255	146368	2.74
LTR/ERV1	rnd-5_family-2025	946363	907522	14.43
LTR/ERV1	rnd-5_family-3690	150513	145117	15.16
LTR/ERV1	rnd-5_family-664	548420	536289	14.09
LTR/Gypsy	rnd-3_family-168	4250003	4095897	11.87
LTR/Gypsy	rnd-3_family-1771	835991	761907	15.41
LTR/Gypsy	rnd-3_family-204	3002311	2886139	21.91
LTR/Gypsy	rnd-4_family-2341	263487	257208	15.18
LTR/Gypsy	rnd-4_family-441	1225201	1153444	24.89
LTR/Gypsy	rnd-4_family-913	366618	349503	12.49
LTR/Gypsy	rnd-5_family-1116	268220	256303	20.1
LTR/Gypsy	rnd-5_family-1495	1208620	1201628	12.38
LTR/Gypsy	rnd-5_family-1574	1268311	1253713	20.98
LTR/Gypsy	rnd-5_family-160	1063910	1034168	17.19
LTR/Gypsy	rnd-5_family-2381	478947	470343	13.3
LTR/Gypsy	rnd-5_family-2849	64401	61134	17.66
LTR/Gypsy	rnd-5_family-551	1536912	1438007	24.45
LTR/Gypsy	rnd-5_family-88	344040	338148	12.07
LTR/Gypsy	rnd-6_family-268	283150	280319	18.05
LTR/Gypsy	rnd-6_family-824	201508	199555	15.78
LTR/Ngaro	rnd-4_family-657	653655	615150	17.33
LTR/Ngaro	rnd-4_family-859	462686	433154	28.99
LTR/Ngaro	rnd-4_family-958	355190	331596	19.34
LTR/Ngaro	rnd-5_family-1091	1132801	1111726	10.11
LTR/Ngaro	rnd-5_family-153	2899066	2845473	22.28
LTR/Ngaro	rnd-5_family-2130	171022	162827	24.67
LTR/Ngaro	rnd-5_family-644	525298	498930	24.7
LTR/Ngaro	rnd-5_family-955	245939	243237	9.59
LTR/Ngaro	rnd-6_family-1688	246230	228322	22.59
LTR/Pao	rnd-3_family-176	1239366	1215217	15.2
LTR/Pao	rnd-3_family-292	2234181	2207429	11.42
LTR/Pao	rnd-5_family-2301	334548	325920	11.55
RC/Helitron	rnd-3_family-490	268113	264865	3.31
RC/Helitron	rnd-4_family-94	2840654	2791356	8.83
RC/Helitron	rnd-5_family-1152	3663553	3562905	17.95
RC/Helitron	rnd-5_family-1331	2070874	1835256	14.38
RC/Helitron	rnd-5_family-1391	196840	191463	5.46
RC/Helitron	rnd-5_family-2754	116202	115150	10.53
RC/Helitron	rnd-5_family-3349	449568	434808	15.86
RC/Helitron	rnd-5_family-442	81884	80868	17.52
RC/Helitron	rnd-5_family-656	180770	170249	13.08
RC/Helitron	rnd-5_family-6803	7676810	7404071	4.17
RC/Helitron	rnd-6_family-1520	4112429	3836203	18
RNA	rnd-5_family-3288	94204	93963	7.1
SINE/ID	rnd-5_family-3063	181032	177152	28.62
SINE/MIR	rnd-2_family-150	7440349	7358256	22.66
SINE/MIR	rnd-3_family-54	845953	831159	22.58
SINE/MIR	rnd-5_family-1111	55093	54097	27.35
SINE/MIR	rnd-5_family-13	558463	529047	31.99
SINE/MIR	rnd-5_family-611	720220	690365	27.23
SINE/MIR	rnd-6_family-42	2253722	2194741	21.58
SINE/tRNA-Sauria	rnd-3_family-103	808628	767388	14.33
SINE/tRNA-Sauria	rnd-3_family-175	209722	199005	12.94
SINE/tRNA-Sauria	rnd-3_family-180	272645	260433	10.9
SINE/tRNA-Sauria	rnd-4_family-168	758875	733239	26.8
SINE/tRNA-Sauria	rnd-4_family-325	1931517	1855308	6.31
SINE/tRNA-Sauria	rnd-4_family-362	7131846	7053253	9.88
SINE/tRNA-Sauria	rnd-6_family-1428	5890756	5829591	5.75
SINE/tRNA-Sauria	rnd-6_family-40	4850121	4625749	9.16
SINE/tRNA-Sauria-L2	rnd-3_family-574	2607422	2501259	11.12
SINE/tRNA-Sauria-L2	rnd-5_family-452	3169478	2902757	22.17
SINE/tRNA-Sauria-L2	rnd-5_family-765	299972	276438	16.7
SINE/tRNA-Sauria-L2	rnd-5_family-808	1689540	1633041	11.91
SINE/tRNA-Sauria-L2	rnd-5_family-950	125174	115784	17.08
SINE/tRNA-Sauria-RTE	rnd-3_family-100	6851957	6777899	8.69
SINE/tRNA-Sauria-RTE	rnd-4_family-304	6503646	6408701	9.76
Satellite	rnd-2_family-1082	2475889	2447163	20.46
Satellite	rnd-3_family-445	1058771	1039967	20.28
Satellite	rnd-4_family-514	928663	916895	21.05
Satellite	rnd-5_family-3272	265812	255050	29.5
Simple_repeat	combined	42353954	41525062	----
Unknown	rnd-2_family-26	2912810	2773192	18.49
Unknown	rnd-2_family-324	86304	81518	20.33
Unknown	rnd-2_family-756	1690153	1672110	4.05
Unknown	rnd-2_family-97	1179804	1094643	19.99
Unknown	rnd-3_family-107	590072	573512	27.76
Unknown	rnd-3_family-115	3038382	3023654	3.9
Unknown	rnd-3_family-151	892909	835072	24.99
Unknown	rnd-3_family-160	860907	833391	17.68
Unknown	rnd-3_family-174	1122287	1092935	13.93
Unknown	rnd-3_family-178	1536466	1492235	11.41
Unknown	rnd-3_family-179	504718	475909	20.08
Unknown	rnd-3_family-212	1714291	1670627	15.36
Unknown	rnd-3_family-242	169175	162100	24.52
Unknown	rnd-3_family-251	754058	714526	17.23
Unknown	rnd-3_family-255	484688	470880	15.05
Unknown	rnd-3_family-294	1172235	1117791	20.46
Unknown	rnd-3_family-32	2731218	2707464	7.09
Unknown	rnd-3_family-421	192120	188155	4.21
Unknown	rnd-3_family-43	782996	751034	19.41
Unknown	rnd-3_family-478	137511	135376	17.6
Unknown	rnd-3_family-67	5092219	5075080	9.23
Unknown	rnd-3_family-696	1030790	1002163	17.64
Unknown	rnd-3_family-720	756560	733649	3.99
Unknown	rnd-3_family-784	671580	638225	25.63
Unknown	rnd-3_family-79	89464	85559	22.85
Unknown	rnd-3_family-80	593298	567215	23.73
Unknown	rnd-3_family-836	1361600	1345827	9.45
Unknown	rnd-3_family-946	902920	848462	14.97
Unknown	rnd-3_family-999	902940	831218	16.4
Unknown	rnd-4_family-1004	829517	810305	27.82
Unknown	rnd-4_family-1027	246222	238534	16.33
Unknown	rnd-4_family-1078	722419	696967	21.14
Unknown	rnd-4_family-1095	604503	592626	11.6
Unknown	rnd-4_family-110	1194954	1125591	11.99
Unknown	rnd-4_family-1186	332992	322617	19.68
Unknown	rnd-4_family-126	327711	322572	15.03
Unknown	rnd-4_family-128	434996	427998	24.3
Unknown	rnd-4_family-1302	435153	428966	18.23
Unknown	rnd-4_family-1313	887282	861874	27.85
Unknown	rnd-4_family-133	395396	380032	19.24
Unknown	rnd-4_family-1330	319255	302925	17.7
Unknown	rnd-4_family-1340	776170	761086	13.94
Unknown	rnd-4_family-135	558158	533235	29.41
Unknown	rnd-4_family-1368	578925	572568	7.59
Unknown	rnd-4_family-141	391590	367513	18.03
Unknown	rnd-4_family-1456	792207	753891	24.29
Unknown	rnd-4_family-1529	533980	507702	13.17
Unknown	rnd-4_family-1548	530266	491594	14.59
Unknown	rnd-4_family-1576	421024	395042	15.17
Unknown	rnd-4_family-164	108579	105351	17.78
Unknown	rnd-4_family-167	716117	696851	24.1
Unknown	rnd-4_family-1675	1295484	1233185	19.1
Unknown	rnd-4_family-1692	696306	679765	10.44
Unknown	rnd-4_family-1719	243629	233420	13.04
Unknown	rnd-4_family-173	156243	145326	27.28
Unknown	rnd-4_family-1736	247665	233999	24.91
Unknown	rnd-4_family-1801	845401	796659	19.27
Unknown	rnd-4_family-200	783946	741654	20.75
Unknown	rnd-4_family-2007	476755	459050	6.53
Unknown	rnd-4_family-2120	237233	226138	23.44
Unknown	rnd-4_family-221	380345	359621	31.8
Unknown	rnd-4_family-224	417576	391631	23.93
Unknown	rnd-4_family-225	568995	538079	20.35
Unknown	rnd-4_family-2264	829973	780441	12.47
Unknown	rnd-4_family-2363	179906	175603	4.95
Unknown	rnd-4_family-2406	904354	861958	18.63
Unknown	rnd-4_family-243	435855	420690	29.89
Unknown	rnd-4_family-245	1712770	1654500	19.36
Unknown	rnd-4_family-2501	610676	567084	21.04
Unknown	rnd-4_family-2724	729354	607342	14.36
Unknown	rnd-4_family-3314	23465	23193	9.41
Unknown	rnd-4_family-342	1044022	1001012	23.31
Unknown	rnd-4_family-351	1687969	1629946	17.07
Unknown	rnd-4_family-443	229331	203898	25.29
Unknown	rnd-4_family-46	834275	764144	11.75
Unknown	rnd-4_family-479	15518	15361	12.89
Unknown	rnd-4_family-556	499168	462735	23.13
Unknown	rnd-4_family-561	615027	578833	15.59
Unknown	rnd-4_family-606	1353372	1306291	23.21
Unknown	rnd-4_family-611	751537	714817	14.68
Unknown	rnd-4_family-673	255682	242831	26.59
Unknown	rnd-4_family-69	512831	494832	24.75
Unknown	rnd-4_family-742	568465	541447	24.11
Unknown	rnd-4_family-744	5255	4964	-26.16
Unknown	rnd-4_family-75	702587	661874	28.02
Unknown	rnd-4_family-804	689437	659713	26.01
Unknown	rnd-4_family-84	342130	278178	14.77
Unknown	rnd-4_family-85	528916	522282	11.95
Unknown	rnd-4_family-864	164633	155538	19.35
Unknown	rnd-4_family-873	633760	626035	16.29
Unknown	rnd-4_family-995	386225	376663	26.08
Unknown	rnd-5_family-1	269776	261986	30.91
Unknown	rnd-5_family-1023	191282	189085	9.78
Unknown	rnd-5_family-1025	249497	236796	26.09
Unknown	rnd-5_family-1034	179375	163748	10.2
Unknown	rnd-5_family-104	188264	176289	18.69
Unknown	rnd-5_family-105	309817	299501	27.65
Unknown	rnd-5_family-1080	93116	88502	31.37
Unknown	rnd-5_family-1082	150998	144539	18.5
Unknown	rnd-5_family-109	124454	121719	23.67
Unknown	rnd-5_family-1095	329348	316965	24.34
Unknown	rnd-5_family-110	72367	68282	26.27
Unknown	rnd-5_family-1117	496061	477368	18.82
Unknown	rnd-5_family-1124	80154	77336	14.98
Unknown	rnd-5_family-1133	25814	24883	4.4
Unknown	rnd-5_family-115	348659	337734	25.05
Unknown	rnd-5_family-117	280807	266175	26.94
Unknown	rnd-5_family-1185	124457	121586	25.02
Unknown	rnd-5_family-1187	3501320	3408539	16.61
Unknown	rnd-5_family-1198	286700	275363	24.51
Unknown	rnd-5_family-120	58515	53584	17.24
Unknown	rnd-5_family-1201	178173	169366	25.42
Unknown	rnd-5_family-1214	336840	313271	27.08
Unknown	rnd-5_family-1218	193829	187953	7.34
Unknown	rnd-5_family-123	243276	229306	27.64
Unknown	rnd-5_family-1261	115555	109975	11.64
Unknown	rnd-5_family-1271	83125	82713	4
Unknown	rnd-5_family-1275	61521	61110	2.1
Unknown	rnd-5_family-1276	221018	215153	6.02
Unknown	rnd-5_family-1286	271810	247897	17.46
Unknown	rnd-5_family-1295	137297	127945	20.2
Unknown	rnd-5_family-1297	130859	122998	20.08
Unknown	rnd-5_family-134	119109	108694	15.65
Unknown	rnd-5_family-1347	228698	199424	14.74
Unknown	rnd-5_family-1358	1642934	1624117	3.35
Unknown	rnd-5_family-1400	235419	222693	34.07
Unknown	rnd-5_family-1406	264535	253667	22.1
Unknown	rnd-5_family-1415	369821	348239	25.73
Unknown	rnd-5_family-142	959747	905738	24.55
Unknown	rnd-5_family-1425	43018	41025	26.87
Unknown	rnd-5_family-1440	88438	88000	4.54
Unknown	rnd-5_family-1442	60912	60464	8.36
Unknown	rnd-5_family-1451	51935	50619	11.23
Unknown	rnd-5_family-1464	71976	69985	24
Unknown	rnd-5_family-149	408577	393299	30.2
Unknown	rnd-5_family-1494	436769	427605	11.1
Unknown	rnd-5_family-1568	1438551	1366033	29.96
Unknown	rnd-5_family-1595	785482	776780	16.63
Unknown	rnd-5_family-164	2472	2440	8.36
Unknown	rnd-5_family-165	679629	643876	15.7
Unknown	rnd-5_family-1664	338651	336311	9.1
Unknown	rnd-5_family-1677	485007	465289	19.82
Unknown	rnd-5_family-1701	200841	193041	27.64
Unknown	rnd-5_family-171	178654	172335	16.29
Unknown	rnd-5_family-173	151888	148833	11.64
Unknown	rnd-5_family-1733	293463	285522	14.51
Unknown	rnd-5_family-174	137639	131333	18.34
Unknown	rnd-5_family-1815	334324	319506	14.65
Unknown	rnd-5_family-1819	214272	201167	30.94
Unknown	rnd-5_family-1823	74250	69293	21.04
Unknown	rnd-5_family-1829	342764	338261	11.06
Unknown	rnd-5_family-184	123888	115910	10.11
Unknown	rnd-5_family-1867	249461	238202	26.38
Unknown	rnd-5_family-1947	183524	171326	20.41
Unknown	rnd-5_family-195	7814680	7660479	9.83
Unknown	rnd-5_family-197	401653	376842	20.08
Unknown	rnd-5_family-202	174763	167907	28.3
Unknown	rnd-5_family-2023	395470	374596	7.88
Unknown	rnd-5_family-2122	76913	71228	25.27
Unknown	rnd-5_family-2143	131655	121148	21.4
Unknown	rnd-5_family-2190	96796	93694	5.54
Unknown	rnd-5_family-22	10983517	10955500	4.29
Unknown	rnd-5_family-2227	126345	121891	10.08
Unknown	rnd-5_family-224	122538	111885	14.56
Unknown	rnd-5_family-2248	361073	350018	17.3
Unknown	rnd-5_family-225	156073	154914	5.35
Unknown	rnd-5_family-2251	531896	519889	10.83
Unknown	rnd-5_family-2285	71173	68858	15.59
Unknown	rnd-5_family-2292	352048	326719	24.82
Unknown	rnd-5_family-2293	136575	128797	16.66
Unknown	rnd-5_family-2326	82153	79289	19.11
Unknown	rnd-5_family-2354	59109	57539	9.63
Unknown	rnd-5_family-2360	412148	406045	11.93
Unknown	rnd-5_family-2370	19950	19493	24.52
Unknown	rnd-5_family-2393	215612	208978	6.68
Unknown	rnd-5_family-2396	180992	168280	12.09
Unknown	rnd-5_family-2434	133747	124365	19.36
Unknown	rnd-5_family-246	84875	81309	16.62
Unknown	rnd-5_family-2473	139751	131880	21.18
Unknown	rnd-5_family-2483	97753	95411	16.79
Unknown	rnd-5_family-2486	409552	375310	19.88
Unknown	rnd-5_family-2506	175257	166515	22.48
Unknown	rnd-5_family-2534	332360	310323	23.85
Unknown	rnd-5_family-263	645906	627813	10.66
Unknown	rnd-5_family-2650	441293	414205	21.21
Unknown	rnd-5_family-268	222603	213969	26.45
Unknown	rnd-5_family-2697	117329	114164	16
Unknown	rnd-5_family-270	245917	227700	17.96
Unknown	rnd-5_family-2700	250966	243818	15.01
Unknown	rnd-5_family-2725	37668	35715	25.35
Unknown	rnd-5_family-2734	75009	74285	24.51
Unknown	rnd-5_family-2746	38597	38202	16.2
Unknown	rnd-5_family-2765	148416	140848	15.39
Unknown	rnd-5_family-279	1858151	1756306	27.03
Unknown	rnd-5_family-2797	132820	123703	28.96
Unknown	rnd-5_family-286	246059	240343	27.82
Unknown	rnd-5_family-2871	101258	97384	13.56
Unknown	rnd-5_family-288	166915	161814	30.44
Unknown	rnd-5_family-2933	99918	96850	26.57
Unknown	rnd-5_family-296	338841	321606	24.7
Unknown	rnd-5_family-305	307619	299258	8.56
Unknown	rnd-5_family-3247	69986	66129	24.17
Unknown	rnd-5_family-325	404179	382827	26.9
Unknown	rnd-5_family-3255	424538	396885	15.86
Unknown	rnd-5_family-3286	102853	96883	26.98
Unknown	rnd-5_family-3287	225930	205548	21.7
Unknown	rnd-5_family-33	268443	254780	16.24
Unknown	rnd-5_family-3389	125306	120401	21.56
Unknown	rnd-5_family-339	149606	146028	11.71
Unknown	rnd-5_family-3417	304943	287617	17.44
Unknown	rnd-5_family-3484	411364	390177	23.25
Unknown	rnd-5_family-350	166392	156123	7.05
Unknown	rnd-5_family-3556	220623	203176	14.25
Unknown	rnd-5_family-3588	185696	179406	13.3
Unknown	rnd-5_family-363	77924	70272	11.18
Unknown	rnd-5_family-3696	123584	120658	29.35
Unknown	rnd-5_family-37	430110	411656	19.94
Unknown	rnd-5_family-3718	266307	258825	28.71
Unknown	rnd-5_family-3741	170972	158767	12.2
Unknown	rnd-5_family-3804	56839	53608	23.19
Unknown	rnd-5_family-3840	95144	92025	24.43
Unknown	rnd-5_family-394	134529	128517	28.15
Unknown	rnd-5_family-4080	49977	45844	18.5
Unknown	rnd-5_family-4091	68821	65192	15.65
Unknown	rnd-5_family-412	106040	103998	6.98
Unknown	rnd-5_family-414	35224	35102	-3.01
Unknown	rnd-5_family-4169	111803	103277	22.63
Unknown	rnd-5_family-4187	233748	222145	26.18
Unknown	rnd-5_family-428	105323	104339	9.78
Unknown	rnd-5_family-4294	126930	116602	22.06
Unknown	rnd-5_family-43	4964581	4941568	8.34
Unknown	rnd-5_family-4332	157067	147838	11.86
Unknown	rnd-5_family-4405	226683	218566	15.49
Unknown	rnd-5_family-444	56705	53952	23.17
Unknown	rnd-5_family-458	323971	308130	23.47
Unknown	rnd-5_family-464	98914	96854	24.5
Unknown	rnd-5_family-465	151143	139028	23.52
Unknown	rnd-5_family-466	912970	859040	13.26
Unknown	rnd-5_family-474	56140	54240	24.42
Unknown	rnd-5_family-476	233967	225814	30.13
Unknown	rnd-5_family-4813	175730	148147	19.61
Unknown	rnd-5_family-497	212544	201734	17.05
Unknown	rnd-5_family-514	144213	141143	17.75
Unknown	rnd-5_family-520	855715	807247	16.64
Unknown	rnd-5_family-530	178449	173154	23.12
Unknown	rnd-5_family-549	229666	213674	18.83
Unknown	rnd-5_family-552	179417	161434	28.31
Unknown	rnd-5_family-5585	143041	137017	9.65
Unknown	rnd-5_family-562	110186	108926	14.71
Unknown	rnd-5_family-572	191455	180401	32.48
Unknown	rnd-5_family-587	226186	215357	32.33
Unknown	rnd-5_family-59	208602	195646	28.83
Unknown	rnd-5_family-595	105374	98532	19.95
Unknown	rnd-5_family-608	152522	144956	11.5
Unknown	rnd-5_family-631	339393	330985	31.65
Unknown	rnd-5_family-637	597916	572912	24.43
Unknown	rnd-5_family-638	463733	447638	30.71
Unknown	rnd-5_family-655	936984	864646	9.97
Unknown	rnd-5_family-668	283145	278079	12.89
Unknown	rnd-5_family-679	142415	137087	20.03
Unknown	rnd-5_family-68	101271	95787	24.84
Unknown	rnd-5_family-680	348139	327348	21.02
Unknown	rnd-5_family-691	48399	45873	14.89
Unknown	rnd-5_family-70	96007	92678	9.22
Unknown	rnd-5_family-712	133375	128879	8
Unknown	rnd-5_family-721	134945	128668	28.23
Unknown	rnd-5_family-737	217166	198676	9.61
Unknown	rnd-5_family-758	83683	81617	22.55
Unknown	rnd-5_family-8009	2428015	2359728	13.22
Unknown	rnd-5_family-801	108972	100695	6.75
Unknown	rnd-5_family-803	25235	23827	1.45
Unknown	rnd-5_family-820	244544	234938	13.45
Unknown	rnd-5_family-825	45631	40679	23
Unknown	rnd-5_family-835	175627	163563	17.3
Unknown	rnd-5_family-836	471786	447594	12.51
Unknown	rnd-5_family-877	66671	66283	0.34
Unknown	rnd-5_family-890	65747	62482	24.73
Unknown	rnd-5_family-895	335047	311208	12.01
Unknown	rnd-5_family-9	1185593	1091823	25.45
Unknown	rnd-5_family-907	227668	219742	27.78
Unknown	rnd-5_family-915	109541	102897	24.23
Unknown	rnd-5_family-954	142752	140084	23.11
Unknown	rnd-5_family-956	32388	32041	0.66
Unknown	rnd-5_family-958	569012	541909	28.7
Unknown	rnd-5_family-965	171549	157197	9.03
Unknown	rnd-5_family-966	159411	145494	9.49
Unknown	rnd-5_family-98	113866	108043	16.34
Unknown	rnd-5_family-983	1170864	1102576	15.01
Unknown	rnd-5_family-986	15387	15366	5.23
Unknown	rnd-5_family-987	214384	198873	10.13
Unknown	rnd-6_family-1	46069	44428	11.82
Unknown	rnd-6_family-1020	52381	51074	28.6
Unknown	rnd-6_family-1079	72624	71515	20.98
Unknown	rnd-6_family-1196	111347	107168	14.04
Unknown	rnd-6_family-1223	1092227	1028728	6.9
Unknown	rnd-6_family-1239	70694	69253	27.84
Unknown	rnd-6_family-1244	88608	85928	26.86
Unknown	rnd-6_family-125	57677	53636	19.62
Unknown	rnd-6_family-1274	71305	69463	26.42
Unknown	rnd-6_family-128	64662	60795	24.34
Unknown	rnd-6_family-1312	194141	181411	24.31
Unknown	rnd-6_family-1318	117228	110776	30.07
Unknown	rnd-6_family-1356	13645	13434	6.96
Unknown	rnd-6_family-1404	90777	86684	16.79
Unknown	rnd-6_family-1406	69887	68356	26.64
Unknown	rnd-6_family-1410	97775	93455	29.98
Unknown	rnd-6_family-1468	104968	102441	9.26
Unknown	rnd-6_family-1480	35321	34877	14.48
Unknown	rnd-6_family-1487	743817	692380	15
Unknown	rnd-6_family-149	140577	132927	24.54
Unknown	rnd-6_family-1509	57163	55122	17.71
Unknown	rnd-6_family-1535	56349	55161	28.38
Unknown	rnd-6_family-154	727040	691338	23.14
Unknown	rnd-6_family-157	58628	56354	31.01
Unknown	rnd-6_family-1572	53731	50994	24.61
Unknown	rnd-6_family-1574	16489	16044	5.35
Unknown	rnd-6_family-166	85909	79870	25.53
Unknown	rnd-6_family-1662	1235220	1208343	29.27
Unknown	rnd-6_family-1677	62025	60783	14.73
Unknown	rnd-6_family-1683	56963	55517	25.33
Unknown	rnd-6_family-171	126982	125232	5.62
Unknown	rnd-6_family-1746	163602	161016	18.95
Unknown	rnd-6_family-177	45240	43190	28.55
Unknown	rnd-6_family-181	66754	63760	15.22
Unknown	rnd-6_family-1874	55788	53641	22.58
Unknown	rnd-6_family-197	149732	136861	21.09
Unknown	rnd-6_family-2023	72434	67138	22.89
Unknown	rnd-6_family-208	118770	113191	13.39
Unknown	rnd-6_family-2178	163554	156937	24.08
Unknown	rnd-6_family-2279	63322	60641	25.97
Unknown	rnd-6_family-2343	61218	60223	19.31
Unknown	rnd-6_family-2355	342615	330014	29.6
Unknown	rnd-6_family-239	58445	55581	29.54
Unknown	rnd-6_family-243	137560	129623	28.27
Unknown	rnd-6_family-2528	238366	227843	22.56
Unknown	rnd-6_family-2542	75668	71101	25.71
Unknown	rnd-6_family-266	91721	88539	27.63
Unknown	rnd-6_family-2726	271351	254304	28.01
Unknown	rnd-6_family-276	95062	84292	10.03
Unknown	rnd-6_family-2762	133125	130673	16.94
Unknown	rnd-6_family-2857	13882	13839	6.94
Unknown	rnd-6_family-2976	376911	345048	9.06
Unknown	rnd-6_family-3059	75749	75749	0
Unknown	rnd-6_family-3060	95794	95794	0
Unknown	rnd-6_family-309	118332	112117	15.42
Unknown	rnd-6_family-3135	91081	89708	17.51
Unknown	rnd-6_family-3189	74698	69965	26.01
Unknown	rnd-6_family-336	209227	201232	22.36
Unknown	rnd-6_family-356	351721	321813	16.61
Unknown	rnd-6_family-372	156663	152823	34.36
Unknown	rnd-6_family-3795	349057	325251	9.29
Unknown	rnd-6_family-3821	55249	49735	24.74
Unknown	rnd-6_family-387	329200	314775	30.05
Unknown	rnd-6_family-3882	1792	1790	1.6
Unknown	rnd-6_family-3884	94418	92638	19.66
Unknown	rnd-6_family-3928	57058	54031	19.67
Unknown	rnd-6_family-401	1719464	1623298	20.15
Unknown	rnd-6_family-405	186681	177638	24.29
Unknown	rnd-6_family-413	896007	857499	23.87
Unknown	rnd-6_family-4180	926163	892133	19.22
Unknown	rnd-6_family-428	62005	60001	16.2
Unknown	rnd-6_family-436	34044	33737	24.71
Unknown	rnd-6_family-44	1103356	1042609	26.16
Unknown	rnd-6_family-440	290648	285247	23.36
Unknown	rnd-6_family-4449	623957	570948	15.51
Unknown	rnd-6_family-476	31847	29959	25.93
Unknown	rnd-6_family-4807	107849	104373	15.92
Unknown	rnd-6_family-51	1920332	1861118	13.87
Unknown	rnd-6_family-514	32385	31195	16.94
Unknown	rnd-6_family-543	115019	111020	25.52
Unknown	rnd-6_family-545	68154	63418	26.99
Unknown	rnd-6_family-58	144636	136585	8.92
Unknown	rnd-6_family-587	66334	60631	22.28
Unknown	rnd-6_family-628	29704	29690	7.64
Unknown	rnd-6_family-63	105639	103026	21.18
Unknown	rnd-6_family-648	50421	48643	10.75
Unknown	rnd-6_family-678	81507	78947	10.9
Unknown	rnd-6_family-685	107294	99506	27.91
Unknown	rnd-6_family-708	73553	70884	18.05
Unknown	rnd-6_family-753	32732	32364	11.55
Unknown	rnd-6_family-7690	10784	10284	8.28
Unknown	rnd-6_family-781	228310	216034	27.01
Unknown	rnd-6_family-785	285560	269122	22.09
Unknown	rnd-6_family-791	92101	89485	20.63
Unknown	rnd-6_family-8	258369	250379	27.94
Unknown	rnd-6_family-807	761646	727797	11.2
Unknown	rnd-6_family-810	269854	257418	25
Unknown	rnd-6_family-82	57254	56010	-1.67
Unknown	rnd-6_family-8394	48808	48662	19.93
Unknown	rnd-6_family-86	14063	13204	-5.43
Unknown	rnd-6_family-865	64014	60965	20.28
Unknown	rnd-6_family-90	93102	89778	26.41
Unknown	rnd-6_family-916	197622	188357	31.51
Unknown	rnd-6_family-931	90301	84830	24.19
Unknown	rnd-6_family-96	195573	187677	30.41

## Sheet: S6 - A carolinensis Repeats
Supplementary Data 6. A carolinensis Jukes/Cantor and Kimura substitution levels adjusted for CpG sites. Weighted average Kimura divergence for each repeat family
Class	Repeat	absLen	wellCharLen	Kimura%
DNA	DNA-12_Crp	1752	1694	30.8
DNA	DNA-3_ACar	50449	47986	14.2
DNA	DNA-4_ACar	414089	394306	25.42
DNA	DNA-5_ACar	13043684	12654630	15.06
DNA	DNA-7_ACar	704799	674282	15.47
DNA	Eulor1	3218	3109	25.81
DNA	Eulor11	9130	8853	29.99
DNA	Eulor9A	2394	2325	28.72
DNA	Eulor9B	484	459	28.25
DNA	Eulor9C	5798	5578	25.53
DNA	MER125	12015	11819	27.89
DNA	MER126	14384	13926	30.16
DNA	MER130	22359	21732	33.14
DNA	MER136	2555	2491	29.5
DNA	UCON78	10106	9774	31.99
DNA	UCON8	22413	21627	32.16
DNA	UCON97	1791	1730	27.76
DNA	UCON99	1708	1644	30.27
DNA/CMC-Chapaev-3	ChapN1_ACa	3433210	3365820	11.62
DNA/CMC-Chapaev-3	Chapaev3-1_AC	1367929	1337969	18.9
DNA/CMC-Chapaev-3	Chapaev3-2_AC	97886	96658	11.47
DNA/CMC-Chapaev-3	Chapaev3-3N1_AC	924344	912689	11.35
DNA/Kolobok	UCON29	14320	13773	32.14
DNA/PIF-Harbinger	Chompy-1_Croc	2113	2092	28.16
DNA/PIF-Harbinger	Chompy-2353_AMi	2149	2080	30.76
DNA/PIF-Harbinger	Chompy-2_Croc	2420	2408	28.13
DNA/PIF-Harbinger	Chompy-3_Croc	1295	1282	30.36
DNA/PIF-Harbinger	Chompy-5_Croc	461	445	30.2
DNA/PIF-Harbinger	Chompy-6_Croc	248	235	27.97
DNA/PIF-Harbinger	Chompy-7_Croc	159	145	26.17
DNA/PIF-Harbinger	Harbinger-N1_Croc	1637	1622	29.3
DNA/PIF-Harbinger	Harbinger-N276_AMi	1048	1038	30.3
DNA/PIF-Harbinger	Harbinger-N96_AMi	380	355	25.26
DNA/PIF-Harbinger?	DNA-6_ACar	19303658	18955240	19.12
DNA/TcMar-Mariner	Mariner-1_ACar	3417909	3405342	4.34
DNA/TcMar-Mariner	Mariner-4_ACar	123674	122840	7.63
DNA/TcMar-Pogo	MER132	1990	1940	28.43
DNA/TcMar-Tc1	Tc1-1_ACar	318167	316824	4.97
DNA/TcMar-Tc2	Mariner-3_ACar	3425891	3295153	13.54
DNA/TcMar-Tc2	Mariner-N2_ACar	2745769	2735662	17.12
DNA/TcMar-Tigger	MER127	7869	7644	29.02
DNA/TcMar-Tigger	Mariner-2_ACar	1326328	1275728	14.4
DNA/TcMar-Tigger	Mariner-N1B_ACar	296924	293681	5.6
DNA/TcMar-Tigger	Mariner-N1C_ACar	9103156	8790320	8.65
DNA/TcMar-Tigger	Mariner-N1_ACar	24897472	24608758	4.89
DNA/TcMar-Tigger	UCON11	7890	7652	27.04
DNA/TcMar?	Eulor8	18778	18047	30.49
DNA/hAT-Ac	OldhAT1	31817	30594	34.02
DNA/hAT-Ac	hAT-4B_ACar	15282226	14871334	16.66
DNA/hAT-Ac	hAT-4C_ACar	4087572	3912533	16.38
DNA/hAT-Ac	hAT-4_ACar	5684880	5334898	17.25
DNA/hAT-Charlie	hAT-16_Crp	1053	1012	28.25
DNA/hAT-Charlie	hAT-1N1_AC	2249855	2206660	7.78
DNA/hAT-Charlie	hAT-1_AC	100406	98302	7.1
DNA/hAT-Charlie	hAT-2N1_AC	10369973	10179458	16.93
DNA/hAT-Charlie	hAT-2_AC	39780	38367	15.79
DNA/hAT-Charlie	hAT-3N1_AC	519088	513441	5.29
DNA/hAT-Charlie	hAT-3_AC	191312	188526	7.67
DNA/hAT-Charlie	hAT-N10_ACar	1504540	1430528	19.1
DNA/hAT-Charlie	hAT-N11_ACar	3959289	3854303	10.23
DNA/hAT-Charlie	hAT-N6_ACar	636303	602543	19.96
DNA/hAT-Charlie	hAT-N7_ACar	3164317	2957133	11.62
DNA/hAT-Charlie	hAT-N8_ACar	2402086	2308304	13.23
DNA/hAT-Charlie	hAT-N9B_ACar	1834755	1802758	10.04
DNA/hAT-Charlie	hAT-N9_ACar	343948	329371	9.8
DNA/hAT-Charlie	hATN-4_ACar	2546577	2411406	17.18
DNA/hAT-Tip100	DNA-8B_ACar	455444	435358	15.42
DNA/hAT-Tip100	DNA-8_ACar	1634007	1586695	7.09
DNA/hAT-Tip100	hAT-N5_ACar	13543786	12946395	18.3
DNA/hAT-Tip100?	UCON23	1013	985	28.37
DNA/hAT-hAT6	hAT6-N1_Croc	5851	5657	27.41
DNA/hAT?	MER121B	924	905	26.25
DNA/hAT?	UCON69	5194	5020	27.75
DNA/hAT?	UCON80	620	610	30.26
DNA/hAT?	UCON89	2613	2503	30.17
DNA?	Eulor10	2516	2438	25.77
DNA?	Eulor12	2054	2012	27.91
DNA?	Eulor2A	3335	3279	25.26
DNA?	Eulor2B	4961	4834	26.07
DNA?	Eulor2C	2986	2936	24.04
DNA?	Eulor3	4090	3935	28.19
DNA?	Eulor5A	8933	8739	28.23
DNA?	Eulor5B	3196	3174	22.04
DNA?	Eulor6A	1620	1578	24.89
DNA?	Eulor6B	7676	7386	29.43
DNA?	Eulor6C	1267	1236	24.25
DNA?	Eulor6D	6146	5997	30.89
DNA?	Eulor6E	2955	2883	28.05
DNA?	Eulor7	1443	1417	29.89
DNA?	MER123	3291	3199	21.29
DNA?	MER131	18745	18202	24.61
DNA?	MER133A	1784	1752	25.05
DNA?	MER133B	769	748	26.55
DNA?	MER134	4479	4351	29.53
DNA?	REP131	11090	10754	30.53
DNA?	UCON100	1024	1008	28.32
DNA?	UCON14	9587	8829	21.78
DNA?	UCON2	11549	11189	30.71
DNA?	UCON21	1121	1102	21.91
DNA?	UCON62	1755	1733	23.92
DNA?	UCON7	10994	10656	27.7
LINE/CR1	CR1-11_Crp	64905	61022	35.04
LINE/CR1	CR1-12_AMi	17545	16738	34.17
LINE/CR1	CR1-13_AMi	47840	46038	33.66
LINE/CR1	CR1-16_AMi	33793	31093	34.9
LINE/CR1	CR1-1_Amn	87917	86489	31.66
LINE/CR1	CR1-3_Croc	1043685	1014875	39.65
LINE/CR1	CR1-8_Crp	8702	8261	37.57
LINE/CR1	CR1-L3A_Croc	191223	185107	35.61
LINE/CR1	CR1-L3B_Croc	100940	96889	37.01
LINE/CR1	CR1_AC_1	51109630	50606252	13.95
LINE/CR1	X1_LINE	10504	10131	31.5
LINE/CR1	X2_LINE	32804	31382	36.8
LINE/CR1	X5B_LINE	624	614	30.33
LINE/CR1	X7A_LINE	4995	4852	35.5
LINE/CR1	X7B_LINE	2194	2140	34.48
LINE/CR1	X7C_LINE	4850	4763	38.18
LINE/CR1	X8_LINE	1129	1086	28.89
LINE/Dong-R4	R4-1B_AC	2525750	2501804	8.78
LINE/Dong-R4	R4-1_AC	21893034	21847699	4.87
LINE/Jockey	Vingi-1_Acar	5429378	5401494	7.89
LINE/Jockey	Vingi-2_Acar	6125904	6090750	11.15
LINE/L1	L1-1_Acar	711151	700312	18.1
LINE/L1	L1-21B_ACar	75431	73956	14.92
LINE/L1	L1-21_ACar	35456	34807	10.98
LINE/L1	L1-22_ACar	72025	71188	15.78
LINE/L1	L1-23B_ACar	148232	144665	18.7
LINE/L1	L1-23_ACar	189136	185788	16.79
LINE/L1	L1-24B_ACar	175750	172837	18.7
LINE/L1	L1-24C_ACar	139972	137442	13.28
LINE/L1	L1-24_ACar	94909	93008	16.98
LINE/L1	L1-25_ACar	132684	128985	24.2
LINE/L1	L1-26B_ACar	387124	375349	27.46
LINE/L1	L1-26_ACar	216733	211046	20.95
LINE/L1	L1-27B_ACar	148587	145363	14.43
LINE/L1	L1-27_ACar	154714	151093	18.7
LINE/L1	L1-28_ACar	58576	57789	20.84
LINE/L1	L1-29_ACar	203912	201568	15.71
LINE/L1	L1-30_ACar	237585	232532	19.71
LINE/L1	L1-31_ACar	421244	413553	22.83
LINE/L1	L1-32_ACar	191399	188466	15.95
LINE/L1	L1-33_ACar	444909	434315	22.36
LINE/L1	L1-34_ACar	315446	309708	17.27
LINE/L1	L1-35B_ACar	422749	408430	28.68
LINE/L1	L1-35_ACar	105998	102725	21.08
LINE/L1	L1-36_ACar	462114	453099	26.48
LINE/L1	L1-37_ACar	337404	328630	24.95
LINE/L1	L1-38_ACar	222256	218398	18.24
LINE/L1	L1-39_ACar	223866	219813	20.78
LINE/L1	L1-40B_ACar	109293	108100	9.31
LINE/L1	L1-40_ACar	166898	164390	15.82
LINE/L1	L1-41_ACar	194211	189124	18.71
LINE/L1	L1-42_ACar	866910	854312	27.23
LINE/L1	L1-43_ACar	254678	252476	20.59
LINE/L1	L1-44_ACar	604055	593865	14.5
LINE/L1	L1-45_ACar	490635	485230	11.71
LINE/L1	L1-46_ACar	455312	451842	4.88
LINE/L1	L1-47B_ACar	228462	225137	20.93
LINE/L1	L1-47_ACar	168950	166880	14.85
LINE/L1	L1-48_ACar	223865	217339	26.3
LINE/L1	L1-49_ACar	156863	154576	13.77
LINE/L1	L1-50_ACar	91789	90617	21.03
LINE/L1	L1-51_ACar	228221	222218	21.33
LINE/L1	L1-52_ACar	192793	189135	16.62
LINE/L1	L1-53_ACar	137677	135743	10.47
LINE/L1	L1-54_ACar	186028	182636	19.84
LINE/L1	L1-55_ACar	408621	397314	29.46
LINE/L1	L1-56_ACar	890938	859209	20.64
LINE/L1	L1-57_ACar	131899	129819	14.46
LINE/L1	L1-58_ACar	1371436	1335817	18.42
LINE/L1	L1-59_ACar	184325	182132	13.31
LINE/L1	L1-60_ACar	174538	172477	10.77
LINE/L1	L1-61_ACar	407021	403316	9.09
LINE/L1	L1-63_ACar	467375	462276	12.18
LINE/L1	L1-64_ACar	295747	293270	7.66
LINE/L1	L1-65_ACar	391293	383715	17.44
LINE/L1	L1-66_ACar	232555	227650	15.83
LINE/L1	L1-67_ACar	338689	330278	23.44
LINE/L1	L1-68_ACar	144184	141347	15.44
LINE/L1	L1-69_ACar	310532	308365	8.6
LINE/L1	L1-70_ACar	191888	188688	13.01
LINE/L1	L1-71_ACar	486002	478820	19.19
LINE/L1	L1-72_ACar	496137	488393	14.47
LINE/L1	L1-73_ACar	179924	177174	16.86
LINE/L1	L1-74_ACar	225036	221762	17.12
LINE/L1	L1-75_ACar	330278	323219	20.98
LINE/L1	L1-76_ACar	135542	133303	16.05
LINE/L1	L1-77_ACar	155682	152703	16.28
LINE/L1	L1-78_ACar	613910	594903	32.4
LINE/L1	L1-79B_ACar	255972	248235	20
LINE/L1	L1-79_ACar	312308	305060	21.26
LINE/L1	L1-80_ACar	251943	243925	25.13
LINE/L1	L1-81_ACar	488893	481342	21.95
LINE/L1	L1-82_ACar	245548	241845	21.82
LINE/L1	L1-83_ACar	254505	248623	25.78
LINE/L1	L1-84_ACar	366315	359961	23.39
LINE/L1	L1-85_ACar	151888	148682	20.62
LINE/L1	L1-87_ACar	149940	145663	27.35
LINE/L1	L1-88_ACar	116803	115103	15.97
LINE/L1	L1-89_ACar	210836	207193	8.47
LINE/L1	L1-90_ACar	217482	215030	6.22
LINE/L1	L1-91_ACar	90769	89579	11.45
LINE/L1	L1-92_ACar	423776	412645	21.28
LINE/L1	L1-93_ACar	168059	166512	11.01
LINE/L1	L1-94_ACar	122943	117680	19.6
LINE/L1	L1-95_ACar	386485	378775	21.96
LINE/L1	L1-96_ACar	109348	107020	10.41
LINE/L1	L1_AC_1	79833	78909	15.21
LINE/L1	L1_AC_10	79429	77629	10.99
LINE/L1	L1_AC_11	77996	77211	7.55
LINE/L1	L1_AC_12	165042	160258	21.2
LINE/L1	L1_AC_13	90262	86814	18.18
LINE/L1	L1_AC_14	61709	59260	19.35
LINE/L1	L1_AC_15	700417	691711	16.13
LINE/L1	L1_AC_16	495438	489135	8.28
LINE/L1	L1_AC_17	611295	608521	5.46
LINE/L1	L1_AC_18	556777	554723	5.34
LINE/L1	L1_AC_19	323364	321262	5.12
LINE/L1	L1_AC_2	104865	102620	22.37
LINE/L1	L1_AC_20	338330	334875	5.12
LINE/L1	L1_AC_3	62688	62134	7.67
LINE/L1	L1_AC_3B	71611	70335	21.79
LINE/L1	L1_AC_4	54267	53205	20.42
LINE/L1	L1_AC_5	169885	167648	14.11
LINE/L1	L1_AC_6	134145	131656	14.58
LINE/L1	L1_AC_7	189277	185201	13.32
LINE/L1	L1_AC_8	77341	75667	15.43
LINE/L1	L1_AC_9	264336	258866	15.85
LINE/L1	X9_LINE	3933	3836	30.83
LINE/L1-Tx1	Tx1-1N1_ACar	31009	30795	4.17
LINE/L1-Tx1	Tx1-1_ACar	90268	89776	4.91
LINE/L2	L2-18_ACar	4336230	4261951	15.87
LINE/L2	L2-19_ACar	765739	758904	2.52
LINE/L2	L2-1_AMi	11110	10498	42.21
LINE/L2	L2-1_Crp	306	302	47.66
LINE/L2	L2-20_ACar	1657699	1644233	5.32
LINE/L2	L2-21_ACar	1480714	1477949	3.37
LINE/L2	L2-22_ACar	2908211	2842877	19.37
LINE/L2	L2-23_ACar	1402357	1360697	17.84
LINE/L2	L2-24_ACar	1459713	1431415	19.49
LINE/L2	L2-25_ACar	735963	726779	4.45
LINE/L2	L2-26_ACar	6118164	5916075	26.79
LINE/L2	L2-27_ACar	4962351	4873268	20.1
LINE/L2	L2-29B_ACar	2515780	2428546	22.31
LINE/L2	L2-29_ACar	9797232	9455230	17.11
LINE/L2	L2-30_ACar	540846	515010	21.43
LINE/L2	L2-31_ACar	659130	626685	18.38
LINE/L2	L2-3_AMi	1428	1366	28.28
LINE/L2	L2-3_Crp	10238	9715	39.9
LINE/L2	L2_AC_1	1237411	1198443	11.23
LINE/L2	L2_AC_10	1367262	1339202	9.39
LINE/L2	L2_AC_11	4277005	4133325	18.44
LINE/L2	L2_AC_12	1905924	1836789	18.86
LINE/L2	L2_AC_13	3958863	3836685	16.14
LINE/L2	L2_AC_14	1482217	1433596	20.15
LINE/L2	L2_AC_15	2977405	2880963	16.89
LINE/L2	L2_AC_16	3122102	3021721	20.34
LINE/L2	L2_AC_17	3200410	3124251	21.66
LINE/L2	L2_AC_2	705778	683588	12.95
LINE/L2	L2_AC_3	1029375	1004429	11.31
LINE/L2	L2_AC_4	916565	884319	15.53
LINE/L2	L2_AC_5	1826676	1793030	9.46
LINE/L2	L2_AC_6	950313	920898	11.46
LINE/L2	L2_AC_7	940129	918287	11.16
LINE/L2	L2_AC_8	617131	605663	10.62
LINE/L2	L2_AC_9	1451791	1425254	9.75
LINE/L2	UCON49	5128	4950	29.91
LINE/L2	UCON86	3385	3302	33.57
LINE/Penelope	Neptune1_Ac	192049	189038	10.34
LINE/Penelope	Penelope-10_ACar	120834	117959	17.83
LINE/Penelope	Penelope-11_ACar	67600	66606	12.69
LINE/Penelope	Penelope-1_ACar	349540	341476	7.46
LINE/Penelope	Penelope-2_ACar	272269	265338	14.25
LINE/Penelope	Penelope-3_ACar	123365	120083	12.98
LINE/Penelope	Penelope-4_ACar	141319	135270	11.97
LINE/Penelope	Penelope-5_ACar	197563	187487	19.05
LINE/Penelope	Penelope-6_ACar	299542	286671	13.69
LINE/Penelope	Penelope-7_ACar	254359	251676	9.05
LINE/Penelope	Penelope-8_ACar	160245	158053	11.38
LINE/Penelope	Penelope-9_ACar	302045	293146	14.18
LINE/Penelope	Penelope1_Vert	20459	19958	36.71
LINE/Penelope	Poseidon_Ac	11544397	11091921	10.88
LINE/R2-NeSL	NeSL-1_ACar	2883	2864	4.31
LINE/RTE-BovB	BovB_Ac	1615895	1596598	14.1
LINE/RTE-BovB	MamRTE1	7904	7230	38.72
LINE/RTE-BovB	RTE-1_AC_1	12613164	12554072	11.13
LINE/RTE-BovB	RTE_BOV_B_AC_1	10078430	10027983	10.29
LINE/RTE-X	Non-LTR-1_ACar	122720	119891	8.1
LINE/RTE-X	RTEX-10_ACar	313919	312879	4.43
LINE/RTE-X	RTEX-11B_ACar	88400	87292	7.77
LINE/RTE-X	RTEX-11_ACar	310139	306029	10.16
LINE/RTE-X	RTEX-12_ACar	279007	274914	21.34
LINE/RTE-X	RTEX-13_ACar	271207	268975	12
LINE/RTE-X	RTEX-14_ACar	149753	148529	11.69
LINE/RTE-X	RTEX-1_ACar	472553	468429	8.3
LINE/RTE-X	RTEX-2_ACar	304300	300820	15.65
LINE/RTE-X	RTEX-3_ACar	438972	434024	15.27
LINE/RTE-X	RTEX-4_ACar	350347	344657	13.86
LINE/RTE-X	RTEX-5_ACar	240071	237392	10.87
LINE/RTE-X	RTEX-6_ACar	427309	424756	6.76
LINE/RTE-X	RTEX-7_ACar	346061	343152	10.34
LINE/RTE-X	RTEX-8_ACar	482353	475956	21.31
LINE/RTE-X	RTEX-9_ACar	363783	360605	10.13
LINE/Rex-Babar	Rex1-1_ACar	748662	737659	13.24
LTR/Copia	Copia-10_Ano-I	180618	177689	14
LTR/Copia	Copia-10_Ano-LTR	259821	252877	14.06
LTR/Copia	Copia-1_Ano-I	91690	90715	2.17
LTR/Copia	Copia-1_Ano-LTR	37517	31839	7.27
LTR/Copia	Copia-2B_Ano-LTR	169067	164139	9.76
LTR/Copia	Copia-2_Ano-I	210993	209872	8.93
LTR/Copia	Copia-2_Ano-LTR	198894	192912	6.24
LTR/Copia	Copia-3_Ano-I	283182	280315	9.71
LTR/Copia	Copia-3_Ano-LTR	362983	342329	11.27
LTR/Copia	Copia-4_Ano-I	130659	127563	15.98
LTR/Copia	Copia-4_Ano-LTR	1109264	1026797	11.39
LTR/Copia	Copia-5_Ano-I	52292	51230	24.59
LTR/Copia	Copia-5_Ano-LTR	141186	132233	14.56
LTR/Copia	Copia-6_Ano-I	239287	237482	14.81
LTR/Copia	Copia-6_Ano-LTR	193606	186562	8.98
LTR/Copia	Copia-7_Ano-I	122380	121003	15.61
LTR/Copia	Copia-7_Ano-LTR	1548657	1488638	15.01
LTR/Copia	Copia-8_Ano-I	22264	22181	2.9
LTR/Copia	Copia-8_Ano-LTR	38996	37039	5.06
LTR/Copia	Copia-9_Ano-I	77525	76909	7.2
LTR/Copia	Copia-9_Ano-LTR	316419	307306	9.23
LTR/DIRS	DIRS-10_ACar	93226	91578	16.21
LTR/DIRS	DIRS-11B_ACar	139309	136383	21.94
LTR/DIRS	DIRS-11_ACar	78807	77664	14.54
LTR/DIRS	DIRS-12_ACar	101511	100052	11.62
LTR/DIRS	DIRS-13_ACar	77525	75844	17.79
LTR/DIRS	DIRS-14_ACar	95244	93624	15.95
LTR/DIRS	DIRS-15_ACar	73629	71359	15.83
LTR/DIRS	DIRS-17_ACar	70522	68925	10.9
LTR/DIRS	DIRS-18_ACar	84120	82490	18.05
LTR/DIRS	DIRS-19_ACar	131887	128645	17.41
LTR/DIRS	DIRS-1_ACar	198032	191590	25.24
LTR/DIRS	DIRS-1_AMi	267	254	30.22
LTR/DIRS	DIRS-20_ACar	134826	132636	21.22
LTR/DIRS	DIRS-21_ACar	312210	307336	13.21
LTR/DIRS	DIRS-22_ACar	219979	213498	25.88
LTR/DIRS	DIRS-23_ACar	93075	91102	21.08
LTR/DIRS	DIRS-24_ACar	60524	59192	21.58
LTR/DIRS	DIRS-25_ACar	108952	106429	20.33
LTR/DIRS	DIRS-26_ACar	175482	170643	21.36
LTR/DIRS	DIRS-27_ACar	102553	100110	23.84
LTR/DIRS	DIRS-28_ACar	43109	41830	18.09
LTR/DIRS	DIRS-29_ACar	12466	12093	17.65
LTR/DIRS	DIRS-2_ACar	205580	199922	28.58
LTR/DIRS	DIRS-30_ACar	82991	81033	24.61
LTR/DIRS	DIRS-31_ACar	71242	68763	25.77
LTR/DIRS	DIRS-33B_ACar	312850	309066	10.69
LTR/DIRS	DIRS-33_ACar	977225	971913	7.95
LTR/DIRS	DIRS-3_ACar	1011008	1005050	6.55
LTR/DIRS	DIRS-4_ACar	1036173	1030440	5.1
LTR/DIRS	DIRS-5_ACar	345744	338947	21.53
LTR/DIRS	DIRS-6_ACar	140232	138065	10.83
LTR/DIRS	DIRS-7_ACar	106377	103302	16.57
LTR/DIRS	DIRS-8_ACar	135668	133033	14.88
LTR/DIRS	DIRS-9_ACar	164276	160632	15.65
LTR/ERV1	ERV1-4_ACar-I	133279	130810	3.99
LTR/ERV1	ERV1-4_ACar-LTR	27564	25693	8.2
LTR/ERV1	Gypsy-13_Ano-I	31565	31123	16.93
LTR/ERV1	Gypsy-13_Ano-LTR	30292	29715	7.38
LTR/ERV1	Gypsy-16_Ano-I	1196808	1191347	4.1
LTR/ERV1	Gypsy-16_Ano-LTR	290408	284292	10.26
LTR/ERV1	Gypsy-23_Ano-I	563702	557746	8.26
LTR/ERV1	Gypsy-23_Ano-LTR	2888531	2731663	11.82
LTR/ERV1	Gypsy-27_Ano-I	169911	168854	4.86
LTR/ERV1	Gypsy-27_Ano-LTR	73470	71319	9.85
LTR/ERV1	Gypsy-2_Ano-I	149205	143473	13.41
LTR/ERV1	Gypsy-2_Ano-LTR	25625	25085	16.07
LTR/Gypsy	ERV1-2_ACar-LTR	2347267	2255160	26.78
LTR/Gypsy	Gypsy-10_Ano-I	125103	124456	5.36
LTR/Gypsy	Gypsy-10_Ano-LTR	22775	22473	7.77
LTR/Gypsy	Gypsy-11_Ano-I	119837	118374	14.99
LTR/Gypsy	Gypsy-11_Ano-LTR	1433	1420	8.72
LTR/Gypsy	Gypsy-12_Ano-I	98093	94266	15.86
LTR/Gypsy	Gypsy-12_Ano-LTR	1257506	1179677	23.11
LTR/Gypsy	Gypsy-14_Ano-I	67541	66339	25.43
LTR/Gypsy	Gypsy-14_Ano-LTR	3047	2889	16.79
LTR/Gypsy	Gypsy-15_Ano-I	1618444	1616762	4.76
LTR/Gypsy	Gypsy-15_Ano-LTR	1758854	1741382	7.28
LTR/Gypsy	Gypsy-17_Ano-I	167835	166928	10.33
LTR/Gypsy	Gypsy-17_Ano-LTR	11786	11717	4.53
LTR/Gypsy	Gypsy-18_Ano-I	270722	268497	1.54
LTR/Gypsy	Gypsy-18_Ano-LTR	261835	260377	3.95
LTR/Gypsy	Gypsy-19_Ano-I	3568547	3564549	9.39
LTR/Gypsy	Gypsy-19_Ano-LTR	650256	642352	12.33
LTR/Gypsy	Gypsy-1_Ano-I	1720222	1717784	3.01
LTR/Gypsy	Gypsy-1_Ano-LTR	356622	353763	6.21
LTR/Gypsy	Gypsy-20_Ano-I	184416	166730	16.67
LTR/Gypsy	Gypsy-20_Ano-LTR	156166	144790	17.75
LTR/Gypsy	Gypsy-21_Ano-I	15781085	15763352	8.64
LTR/Gypsy	Gypsy-21_Ano-LTR	6581423	6500666	10.26
LTR/Gypsy	Gypsy-22_Ano-I	538980	532669	19.16
LTR/Gypsy	Gypsy-22_Ano-LTR	163686	159279	21.38
LTR/Gypsy	Gypsy-24_Ano-I	49141	48836	3.13
LTR/Gypsy	Gypsy-24_Ano-LTR	262530	253408	16.92
LTR/Gypsy	Gypsy-26_Ano-I	343419	330623	9.27
LTR/Gypsy	Gypsy-26_Ano-LTR	268594	241343	23.11
LTR/Gypsy	Gypsy-3_Ano-I	117857	117201	0.99
LTR/Gypsy	Gypsy-3_Ano-LTR	357082	339742	11.54
LTR/Gypsy	Gypsy-4_Ano-I	164420	163266	10.15
LTR/Gypsy	Gypsy-4_Ano-LTR	37873	37247	14.78
LTR/Gypsy	Gypsy-5_AMi-I	4320	4204	36.77
LTR/Gypsy	Gypsy-5_Ano-I	166872	164482	19.63
LTR/Gypsy	Gypsy-5_Ano-LTR	1054550	1028164	19.12
LTR/Gypsy	Gypsy-6_Ano-I	230102	227727	11.89
LTR/Gypsy	Gypsy-6_Ano-LTR	258142	251128	12.58
LTR/Gypsy	Gypsy-7_Ano-I	264524	263555	8.82
LTR/Gypsy	Gypsy-7_Ano-LTR	2616233	2531391	14.46
LTR/Gypsy	Gypsy-8_Ano-I	753552	752401	8.71
LTR/Gypsy	Gypsy-8_Ano-LTR	2519213	2471788	12
LTR/Gypsy	Gypsy-9_Ano-I	60617	59193	26.07
LTR/Gypsy	Gypsy-9_Ano-LTR	175853	172964	18.33
LTR/Gypsy	LTR-10_ACar	6290094	6096421	14.66
LTR/Gypsy	LTR-1_ACar	349835	345933	8.58
LTR/Gypsy	LTR-2_ACar	293240	286160	12.02
LTR/Gypsy	LTR-3_ACar	94266	91764	16.33
LTR/Gypsy	LTR-4_ACar	242606	236050	19.53
LTR/Gypsy	LTR-5_ACar	994730	962866	30.81
LTR/Gypsy	LTR-6_ACar	395922	376090	25.64
LTR/Gypsy	LTR-7_ACar	85343	81875	19.46
LTR/Gypsy	LTR-8_ACar	880583	857180	23.4
LTR/Gypsy	LTR-9_ACar	627963	605115	16.42
LTR/Ngaro	DIRS-32_ACar	584020	561971	21.64
LTR/Ngaro	DIRS-35_ACar	1167634	1120561	24.82
LTR/Pao	BEL-1_Ano-I	1022320	996560	3.28
LTR/Pao	BEL-1_Ano-LTR	1046128	1017257	5.69
LTR/Pao	BEL-2_Ano-I	153836	150871	12.92
LTR/Pao	BEL-2_Ano-LTR	32480	32283	2.17
LTR/Pao	BEL-3_Ano-I	100827	100277	5.1
LTR/Pao	BEL-3_Ano-LTR	165850	159913	10.12
LTR/Pao	BEL-4_Ano-I	241115	233995	11.93
LTR/Pao	BEL-4_Ano-LTR	1212	1206	12.7
LTR/Pao	BEL-5_Ano-I	2280347	2241389	5.18
LTR/Pao	BEL-5_Ano-LTR	756959	756594	1.23
LTR/Pao	BEL-6_Ano-I	710084	704756	3.75
LTR/Pao	BEL-6_Ano-LTR	258288	257822	1.39
LTR?	MER129	3435	3346	30.38
LTR?	UCON51	3075	3012	31.57
RC/Helitron	Helitron-1_AC	1196727	1115683	24.86
RC/Helitron	Helitron-2N1_AC	24450065	23661435	9.84
RC/Helitron	Helitron-2_AC	419836	409007	18.93
RC/Helitron	Helitron-N1_AC	4688558	4287986	27.69
RC/Helitron	Helitron-N2_AC	4762513	4394004	28.88
SINE/5S-Deu-L2	AmnSINE1	130818	128550	31.25
SINE/5S-Sauria-RTE	5S-Sauria	2003100	1990293	14.14
SINE/Core	ACSINE1	27868	27791	6.23
SINE/MIR	MIR1_Amn	40178	38429	32.09
SINE/tRNA	LFSINE_Vert	43357	42335	34.43
SINE/tRNA-Core-RTE	SINE2-2_ACar	13035637	12900131	22.98
SINE/tRNA-Deu	AmnSINE2	3202	3128	32.05
SINE/tRNA-Deu-L2	LmeSINE1c	261	259	30.41
SINE/tRNA-Sauria	AnolisSINE2	4257419	4175038	4.17
SINE/tRNA-Sauria	AnolisSINE2a	3149025	3029815	4.66
SINE/tRNA-Sauria	AnolisSINE2b	422470	414480	8.67
SINE/tRNA-Sauria	AnolisSINE2c	3331520	3138539	11
SINE/tRNA-Sauria	AnolisSINE2s	2930307	2893030	4.97
SINE/tRNA-Sauria	SINE2-1B_ACar	10288516	9980594	9.85
SINE/tRNA-Sauria	SINE2-1_ACar	3038237	3018691	3.63
SINE/tRNA-Sauria-L2	ACASINE2	2637046	2516706	15.07
SINE/tRNA-Sauria-L2	ACASINE2a	1344930	1288629	13.74
SINE/tRNA-Sauria-L2	ACASINE2b	452625	438644	11.65
SINE/tRNA-Sauria-L2	ACASINE2c	518539	499604	12.51
SINE/tRNA-Sauria-L2	ACASINE2d	648600	625287	12.02
SINE/tRNA-Sauria-L2	ACASINE3	1116425	1083696	14.37
SINE/tRNA-Sauria-RTE	ACASINE	24403638	24332702	7.9
SINE?/tRNA	CRP1	10	4	23.97
Satellite	SAT-1_ACar	346408	335613	22.85
Satellite	SAT-2_ACar	185584	168307	8.27
Simple_repeat	combined	28049409	27632629	----
Unknown	Eulor4	2488	2400	24.03
Unknown	UCON1	21634	20712	31.98
Unknown	UCON12	5063	4786	30.01
Unknown	UCON12A	870	844	27.05
Unknown	UCON15	3758	3596	28.82
Unknown	UCON16	1418	1373	23.77
Unknown	UCON17	5618	5512	28.84
Unknown	UCON18	3025	2921	30.07
Unknown	UCON19	3378	3320	30.67
Unknown	UCON20	4846	4680	28.12
Unknown	UCON22	2145	2070	27.66
Unknown	UCON24	1990	1941	27.16
Unknown	UCON25	2806	2727	28.21
Unknown	UCON26	4480	4306	28.44
Unknown	UCON27	4344	4225	29.35
Unknown	UCON28a	7061	6780	31.09
Unknown	UCON28b	6401	6190	33.78
Unknown	UCON28c	4931	4781	30.62
Unknown	UCON31	12522	12197	34.13
Unknown	UCON4	6226	6024	28.66
Unknown	UCON5	8162	7843	31.81
Unknown	UCON56	709	695	30.78
Unknown	UCON57	807	804	23.83
Unknown	UCON6	7952	7687	33.2
Unknown	UCON60	61	60	23.41
Unknown	UCON61	454	449	26.2
Unknown	UCON64	5858	5736	32.83
Unknown	UCON65	3004	2933	28
Unknown	UCON66	7185	7019	34.36
Unknown	UCON67	657	649	26.26
Unknown	UCON68	459	450	17.47
Unknown	UCON70	856	831	22.45
Unknown	UCON71	306	299	31.74
Unknown	UCON71_Crp	2945	2848	31.03
Unknown	UCON75	855	826	24.1
Unknown	UCON80_AMi	2121	2039	30.51
Unknown	UCON84	8197	7909	32.88
Unknown	UCON9	2386	2306	27.44
Unknown	UCON92	136	132	26.51
Unknown	UCON96	758	744	27.31
rRNA	5S	914113	910329	25.72
rRNA	LSU-rRNA_Cel	1828	1714	25.66
rRNA	LSU-rRNA_Hsa	19644	19343	18.77
rRNA	SSU-rRNA_Cel	321	313	23.75
rRNA	SSU-rRNA_Hsa	10721	10651	12.21
scRNA	HY1	337	319	22.43
scRNA	HY3	660	660	15.28
scRNA	HY4	92	91	31.25
snRNA	U1	8893	8882	10.69
snRNA	U13	102	102	14.73
snRNA	U14	444	403	12.83
snRNA	U17	709	674	23.6
snRNA	U2	18424	18375	6.08
snRNA	U3	300	289	19.06
snRNA	U4	1700	1694	8.81
snRNA	U5	12967	12915	7.48
snRNA	U6	10417	10371	7.55
snRNA	U7	95	95	12.84
snRNA	U8	136	133	28.03
tRNA	tRNA-Ala-GCA	28684	28529	30.35
tRNA	tRNA-Ala-GCG	2697	2677	22.36
tRNA	tRNA-Ala-GCY	1373	1367	6.36
tRNA	tRNA-Ala-GCY_	11289	11246	27.54
tRNA	tRNA-Arg-AGA	277	251	5.76
tRNA	tRNA-Arg-AGG	441	441	10.81
tRNA	tRNA-Arg-CGA	72	72	1.41
tRNA	tRNA-Arg-CGA_	74	74	0
tRNA	tRNA-Arg-CGG	76	76	5.5
tRNA	tRNA-Arg-CGY_	363	363	2.64
tRNA	tRNA-Asn-AAC	808	807	2.99
tRNA	tRNA-Asp-GAY	1292	1290	5.62
tRNA	tRNA-Cys-TGY	1385	1374	10.49
tRNA	tRNA-Gln-CAA	158	158	11.9
tRNA	tRNA-Gln-CAG	508	508	5.18
tRNA	tRNA-Glu-GAG_	1227	1221	13.1
tRNA	tRNA-Gly-GGA	807	807	1.3
tRNA	tRNA-Gly-GGY	650	650	2.45
tRNA	tRNA-His-CAY	45	45	17.59
tRNA	tRNA-His-CAY_	634	633	7.71
tRNA	tRNA-Ile-ATA	136	116	7
tRNA	tRNA-Ile-ATC	94	91	4.96
tRNA	tRNA-Ile-ATT	565	565	5.34
tRNA	tRNA-Leu-CTA	144	144	3.24
tRNA	tRNA-Leu-CTA_	204	204	16.74
tRNA	tRNA-Leu-CTG	338	338	9.88
tRNA	tRNA-Leu-CTY	655	654	6.1
tRNA	tRNA-Leu-TTA	247	245	7.27
tRNA	tRNA-Leu-TTA(m)	292	292	33.76
tRNA	tRNA-Leu-TTG	389	337	9.86
tRNA	tRNA-Lys-AAA	716	714	9.89
tRNA	tRNA-Lys-AAG	1032	1030	6.72
tRNA	tRNA-Met	304	304	18.42
tRNA	tRNA-Met-i	6453	6427	4.45
tRNA	tRNA-Met_	246	245	7.21
tRNA	tRNA-Phe-TTY	725	706	14.17
tRNA	tRNA-Pro-CCA	503	489	8.72
tRNA	tRNA-Pro-CCG	236	236	4.89
tRNA	tRNA-Pro-CCY	401	401	4.56
tRNA	tRNA-SeC(e)-TGA	170	170	9.24
tRNA	tRNA-Ser-AGY	659	657	9.61
tRNA	tRNA-Ser-TCA	81	81	33.04
tRNA	tRNA-Ser-TCA(m)	174	158	14.59
tRNA	tRNA-Ser-TCG	334	331	5.87
tRNA	tRNA-Ser-TCY	513	513	4.72
tRNA	tRNA-Thr-ACA	292	292	4.07
tRNA	tRNA-Thr-ACG	120	120	2.07
tRNA	tRNA-Thr-ACY	441	441	5.1
tRNA	tRNA-Trp-TGG	555	555	6.88
tRNA	tRNA-Tyr-TAC	622	517	1.43
tRNA	tRNA-Tyr-TAT	127	114	19.31
tRNA	tRNA-Val-GTA	255	255	10.97
tRNA	tRNA-Val-GTG	222	222	0.73
tRNA	tRNA-Val-GTY	431	431	0.98

## Sheet: S7 - AcarX scaffolds
Supplementary Data 7. Chromosomes assigned to chromosome 13 (the ancient X) in A. carolinensis in previous publications and inferred in this study. Checked boxes represent scaffolds found in given study.
Scaffold	Rovatsos et al., 2014*	Kichigin et al., 2016†	Rupp et al., 2016‡	Marin et al., 2017‡	This study
GL343282.1	X	X	X	X	X
GL343338.1	X	X	X	X	X
GL343417.1	X	X	X	X	X
GL343423.1	X	X	X	X	X
GL343550.1	X	X	X	X	X
GL343947.1	X		X	X	X
GL343913.1	X	X	X	X	X
GL343364.1	X	X	X	X	X
GL344036.1				X
GL344122.1				X
GL344415.1				X
Methods utilized in previous publications: * differences in expression between candidate sex-linked genes from qPCR; † alignment of short reads obtained through chromosomal flow sorting; ‡ differences in expression of candidate sex-linked genes from bulk RNA sequencing; in this study authors also identified Y-linked scaffolds based on differences in expression.

## Sheet: S8 - Scaffold 7 synteny full
Supplementary Data 8 - Sequency homology between AnoSag2.1 scaffold 7 and AnoCar2.0 as inferred by Satsuma
Anolis sagrei			Anolis carolinensis
Scaffold	Start	End	AnoCar2.0 Scaffold	Start	End	Chromosome
scaffold_7	83124253	83154928	AAWZ02035993	22	22661	Unk
scaffold_7	3110077	3156789	AAWZ02036043	188	32277	Unk
scaffold_7	29636282	29682275	AAWZ02036231	8551	29366	Unk
scaffold_7	88877076	88887443	AAWZ02036406	3966	27539	Unk
scaffold_7	50696488	50774077	AAWZ02036422	453	26934	Unk
scaffold_7	57257870	57292915	AAWZ02036563	869	23645	Unk
scaffold_7	57798464	57874951	AAWZ02036575	2350	24039	Unk
scaffold_7	57139843	57165141	AAWZ02036688	618	21316	Unk
scaffold_7	15373702	15426515	AAWZ02036781	1775	20399	Unk
scaffold_7	14924027	14934213	AAWZ02036838	815	9278	Unk
scaffold_7	98031686	98057115	AAWZ02036844	0	18907	Unk
scaffold_7	92464990	92486556	AAWZ02036857	1449	19880	Unk
scaffold_7	14719393	14777477	AAWZ02036893	4317	17890	Unk
scaffold_7	83170686	83242647	AAWZ02036908	502	20226	Unk
scaffold_7	5719316	5743168	AAWZ02036914	1839	21302	Unk
scaffold_7	15570148	15590604	AAWZ02036980	2427	16967	Unk
scaffold_7	94670756	94704479	AAWZ02037074	1442	19260	Unk
scaffold_7	50656132	50684329	AAWZ02037129	0	18581	Unk
scaffold_7	37114309	37160469	AAWZ02037155	1343	18051	Unk
scaffold_7	51723275	51752424	AAWZ02037156	1948	17841	Unk
scaffold_7	84822562	84833486	AAWZ02037242	2180	17607	Unk
scaffold_7	60173057	60196863	AAWZ02037271	752	17336	Unk
scaffold_7	53628335	53798585	AAWZ02037286	457	14575	Unk
scaffold_7	83156149	83169697	AAWZ02037295	1516	17145	Unk
scaffold_7	54267644	54289541	AAWZ02037346	1706	16790	Unk
scaffold_7	59690088	59829978	AAWZ02037420	1221	15435	Unk
scaffold_7	772427	855744	AAWZ02037421	242	13816	Unk
scaffold_7	60685258	60734269	AAWZ02037457	661	15655	Unk
scaffold_7	57941014	57992730	AAWZ02037530	288	15229	Unk
scaffold_7	2691851	2771814	AAWZ02037582	1572	15257	Unk
scaffold_7	93616694	93635336	AAWZ02037608	1	13506	Unk
scaffold_7	89404231	89414983	AAWZ02037620	2519	15157	Unk
scaffold_7	56531444	56552866	AAWZ02037638	3006	12287	Unk
scaffold_7	96108270	96128044	AAWZ02037681	624	15071	Unk
scaffold_7	61381102	61447935	AAWZ02037698	253	14794	Unk
scaffold_7	60545095	60569460	AAWZ02037713	935	14812	Unk
scaffold_7	29814486	29829641	AAWZ02037775	176	13740	Unk
scaffold_7	78279027	78312060	AAWZ02037879	1	11441	Unk
scaffold_7	59359333	59370694	AAWZ02037949	253	13177	Unk
scaffold_7	92150287	92158652	AAWZ02037961	1561	13140	Unk
scaffold_7	7686971	7721854	AAWZ02037989	363	13061	Unk
scaffold_7	58111749	58121469	AAWZ02038009	703	10850	Unk
scaffold_7	59385766	59459104	AAWZ02038110	389	12655	Unk
scaffold_7	88635733	88643614	AAWZ02038170	1364	11447	Unk
scaffold_7	98013798	98029813	AAWZ02038310	759	12152	Unk
scaffold_7	51006261	51078220	AAWZ02038459	566	10792	Unk
scaffold_7	87061030	87073873	AAWZ02038659	1191	9964	Unk
scaffold_7	59981272	60016341	AAWZ02038765	1545	9656	Unk
scaffold_7	2772414	2780493	AAWZ02039231	1259	8427	Unk
scaffold_7	60518229	60544410	AAWZ02039237	0	8921	Unk
scaffold_7	96960858	96978539	AAWZ02039644	6	7763	Unk
scaffold_7	57224252	57227577	AAWZ02039740	2755	7521	Unk
scaffold_7	84597463	84617068	AAWZ02039891	941	7043	Unk
scaffold_7	627168	735100	AAWZ02039915	536	6860	Unk
scaffold_7	1	4523	AAWZ02040460	1238	6190	Unk
scaffold_7	90474656	92714044	GL343263	797	2050925	12
scaffold_7	15873821	16649152	GL343276	2040	618496	9
scaffold_7	20756336	22577526	GL343276	622078	1863882	9
scaffold_7	17340640	19975395	GL343281	98	1798349	9
scaffold_7	75163297	78259883	GL343282	500561	1774833	13
scaffold_7	80115199	80881723	GL343282	1299	499492	13
scaffold_7	26831598	29293003	GL343308	0	1526044	9
scaffold_7	99850859	101971598	GL343327	1041	1520902	12
scaffold_7	63761619	66086421	GL343338	390	1256830	13
scaffold_7	101982037	104328994	GL343340	420	1243917	12
scaffold_7	72785570	75156090	GL343364	279	1081982	13
scaffold_7	106712518	110557398	GL343385	11305	1008139	12
scaffold_7	93301544	94669161	GL343402	4863	922494	12
scaffold_7	61734140	63757750	GL343417	64	831937	13
scaffold_7	78917190	80113757	GL343423	1291	831782	13
scaffold_7	23104640	24323681	GL343426	4835	819199	9
scaffold_7	8324308	8660567	GL343427	588815	818445	9
scaffold_7	14099752	14702593	GL343427	1395	575719	9
scaffold_7	31330069	33896843	GL343464	1063	712801	9
scaffold_7	35035409	37081629	GL343480	1506	670529	9
scaffold_7	24902325	25779904	GL343481	673	625529	9
scaffold_7	37168822	38976398	GL343488	19	631850	9
scaffold_7	3929896	4914476	GL343496	555	789925	9
scaffold_7	30072241	30431143	GL343498	1667	174703	9
scaffold_7	43370211	44285481	GL343498	174676	557011	9
scaffold_7	98953193	99847476	GL343500	3625	630640	12
scaffold_7	95164535	96032915	GL343507	677	542826	12
scaffold_7	16659589	17322131	GL343514	1075	492242	9
scaffold_7	83794425	84565077	GL343518	365	595921	12
scaffold_7	92715819	93295134	GL343546	17	443047	12
scaffold_7	78313769	78913677	GL343550	1897	525035	13
scaffold_7	38978688	40507511	GL343558	1887	496537	9
scaffold_7	45514500	48236300	GL343563	806	438466	9
scaffold_7	14831137	15363273	GL343564	4838	413221	9
scaffold_7	5960204	6625735	GL343566	1181	458752	9
scaffold_7	42676178	43361287	GL343567	56	411278	9
scaffold_7	6651519	7188862	GL343568	1264	458718	9
scaffold_7	85796154	86480270	GL343580	800	490365	12
scaffold_7	97510373	97907310	GL343588	1591	425983	12
scaffold_7	41566089	42599175	GL343589	2036	390430	9
scaffold_7	104500968	105572358	GL343591	795	434978	12
scaffold_7	97024861	97510118	GL343592	332	441747	12
scaffold_7	40507457	41549997	GL343594	6710	380755	9
scaffold_7	19975556	20431496	GL343604	32180	376716	9
scaffold_7	24328928	24895208	GL343610	585	364746	9
scaffold_7	88364760	88635734	GL343612	846	371751	12
scaffold_7	98072360	98651230	GL343618	855	438949	12
scaffold_7	87514238	88279406	GL343621	29727	353488	12
scaffold_7	5040943	5690642	GL343635	16384	429459	9
scaffold_7	87106404	87513034	GL343649	2321	349330	12
scaffold_7	90113956	90472919	GL343650	420	386249	12
scaffold_7	54692258	55113458	GL343661	2007	301009	18
scaffold_7	7989531	8324190	GL343665	463	312908	9
scaffold_7	96408939	96772961	GL343691	491	294413	12
scaffold_7	33897796	35011354	GL343703	99	290049	9
scaffold_7	26377915	26806200	GL343706	80	273305	9
scaffold_7	1006760	1559651	GL343707	987	275126	Unk
scaffold_7	25794574	26262431	GL343711	476	254555	9
scaffold_7	55716871	56127088	GL343717	1498	337326	18
scaffold_7	106011606	106702019	GL343725	901	254785	12
scaffold_7	22602480	23092266	GL343743	91	223792	9
scaffold_7	82510969	82825380	GL343749	3054	224428	12
scaffold_7	3613088	3901546	GL343755	879	220363	9
scaffold_7	56358313	56913036	GL343756	1503	264042	18
scaffold_7	53989782	54264160	GL343757	595	246617	18
scaffold_7	85497691	85726460	GL343769	1771	214170	12
scaffold_7	83471354	83670675	GL343803	901	184417	12
scaffold_7	81160614	82506773	GL343811	20712	172313	12
scaffold_7	88290280	88354391	GL343811	483	69365	12
scaffold_7	1821455	2288695	GL343816	7004	183557	9
scaffold_7	89424198	89686127	GL343827	60	188293	12
scaffold_7	86563041	87052551	GL343841	2259	169079	12
scaffold_7	29295622	29602658	GL343843	363	152552	9
scaffold_7	94792424	95164542	GL343846	2821	174094	12
scaffold_7	55120497	55337847	GL343852	507	159325	18
scaffold_7	96143189	96388321	GL343856	227	163501	12
scaffold_7	7497318	7634158	GL343860	580	146290	9
scaffold_7	2289242	2606400	GL343868	1	180637	9
scaffold_7	3427803	3612942	GL343870	1195	153894	9
scaffold_7	55516368	55662904	GL343878	2355	110831	18
scaffold_7	88990661	89157054	GL343883	710	153920	12
scaffold_7	7747625	7891588	GL343885	5450	154672	9
scaffold_7	30455167	31047020	GL343904	127	145630	9
scaffold_7	19162	365729	GL343909	7505	145967	9
scaffold_7	80890667	81089042	GL343913	39	131084	13
scaffold_7	88767974	88840180	GL343936	6516	129482	12
scaffold_7	48332806	50364062	GL343942	39	70859	18
scaffold_7	60736433	61730908	GL343947	0	116307	13
scaffold_7	88687722	88761926	GL343954	385	103128	12
scaffold_7	7894816	7976381	GL343958	14567	108808	9
scaffold_7	7195851	7350465	GL343962	1837	105182	9
scaffold_7	98727957	98925708	GL343977	861	124235	12
scaffold_7	89313175	89398135	GL343986	1852	105771	12
scaffold_7	104328915	104499907	GL343987	6568	84220	12
scaffold_7	83676418	83791261	GL343989	2030	97806	12
scaffold_7	85085705	85144860	GL343989	66727	131573	12
scaffold_7	31153572	31329598	GL344007	111	58140	9
scaffold_7	44741528	45024099	GL344007	19179	98661	9
scaffold_7	85377813	85493101	GL344017	3482	100019	12
scaffold_7	55374858	55504754	GL344024	4333	102366	Unk
scaffold_7	7388506	7484328	GL344028	1661	90008	9
scaffold_7	88889869	88987963	GL344033	587	91162	12
scaffold_7	45049851	45514354	GL344047	435	118056	9
scaffold_7	105572411	105998257	GL344051	658	86444	12
scaffold_7	4920345	5016024	GL344052	232	81369	9
scaffold_7	89794860	89952133	GL344058	1436	101591	12
scaffold_7	15458873	15568063	GL344061	2336	104020	9
scaffold_7	85021763	85082513	GL344079	1755	67413	12
scaffold_7	1707351	1818952	GL344091	1715	82815	9
scaffold_7	89966216	90040256	GL344103	511	87002	Unk
scaffold_7	84740083	84821737	GL344104	1402	79280	12
scaffold_7	83389672	83464652	GL344114	1267	84741	12
scaffold_7	90044597	90105510	GL344117	135	94379	12
scaffold_7	84884774	84945799	GL344132	159	62674	12
scaffold_7	84950396	85016683	GL344148	296	63483	Unk
scaffold_7	85318534	85376711	GL344150	104	63777	12
scaffold_7	29829646	30006037	GL344152	1079	75735	9
scaffold_7	39278618	39501253	GL344158	1728	63505	9
scaffold_7	51780537	52130613	GL344162	3376	62422	Unk
scaffold_7	88645800	88687610	GL344163	4814	73694	12
scaffold_7	82910586	83090430	GL344181	1369	65315	12
scaffold_7	3332645	3417910	GL344188	13443	56210	9
scaffold_7	29700713	29809102	GL344192	1	60692	9
scaffold_7	51078300	51316642	GL344197	3086	58921	Unk
scaffold_7	96792961	96852422	GL344209	4455	72130	Unk
scaffold_7	53384267	53627441	GL344210	17525	61736	Unk
scaffold_7	58261759	58521732	GL344219	9516	68648	Unk
scaffold_7	60059162	60117234	GL344241	534	56484	Unk
scaffold_7	110561828	110785790	GL344247	1117	49114	Unk
scaffold_7	89163409	89194633	GL344251	1584	53210	Unk
scaffold_7	58568860	59316663	GL344253	570	71797	Unk
scaffold_7	52136132	52346985	GL344263	4235	69394	Unk
scaffold_7	53825907	53988351	GL344270	1201	51400	Unk
scaffold_7	51354863	51708495	GL344274	2217	53129	Unk
scaffold_7	90288330	90348790	GL344276	37042	102062	12
scaffold_7	26270105	26370480	GL344283	1204	55854	9
scaffold_7	376830	512799	GL344292	1194	44728	Unk
scaffold_7	58129792	58174082	GL344297	1118	59331	Unk
scaffold_7	30013417	30071559	GL344299	2683	42702	Unk
scaffold_7	89209185	89268799	GL344306	888	49763	Unk
scaffold_7	56130564	56355293	GL344313	338	43852	Unk
scaffold_7	88844657	88877131	GL344322	1096	42594	Unk
scaffold_7	57876873	57939573	GL344323	1693	45387	Unk
scaffold_7	86500352	86562743	GL344324	441	36881	Unk
scaffold_7	60216148	60517520	GL344325	235	46379	Unk
scaffold_7	89730964	89764615	GL344326	886	42010	Unk
scaffold_7	83348028	83373147	GL344333	316	41234	Unk
scaffold_7	50366929	50642231	GL344335	206	68046	Unk
scaffold_7	2833330	3055846	GL344338	4909	41241	Unk
scaffold_7	85171248	85245456	GL344346	1339	40700	Unk
scaffold_7	7729017	7745627	GL344349	18295	36863	Unk
scaffold_7	14798289	14829965	GL344351	3571	42345	Unk
scaffold_7	85254097	85305000	GL344359	450	39854	Unk
scaffold_7	89688203	89722138	GL344385	1047	40892	Unk
scaffold_7	5744797	5788135	GL344388	1035	51780	Unk
scaffold_7	55664725	55697468	GL344391	928	38330	Unk
scaffold_7	81097911	81149404	GL344393	2904	40114	Unk
scaffold_7	52732742	53156797	GL344399	2344	36534	Unk
scaffold_7	54574669	54683574	GL344400	463	39074	Unk
scaffold_7	84681941	84735030	GL344401	982	44785	Unk
scaffold_7	57306208	57364133	GL344405	410	34002	Unk
scaffold_7	5792142	5949254	GL344420	617	36081	Unk
scaffold_7	94705058	94783620	GL344422	599	50492	Unk
scaffold_7	58003812	58111060	GL344436	2518	34803	Unk
scaffold_7	48236766	48329999	GL344437	1958	34324	Unk
scaffold_7	98681652	98725841	GL344450	1391	36010	Unk
scaffold_7	57025131	57084823	GL344458	4699	31149	Unk
scaffold_7	52404148	52714821	GL344469	474	39864	Unk
scaffold_7	89765338	89794288	GL344485	652	33313	Unk
scaffold_7	2645000	2676267	GL344489	5613	27632	Unk
scaffold_7	3163542	3330362	GL344497	2872	33474	Unk
scaffold_7	879269	996618	GL344530	475	28672	Unk
scaffold_7	82834008	82888511	GL344531	1794	29952	Unk
scaffold_7	83253571	83314726	GL344540	1891	28671	Unk
scaffold_7	56952181	56982131	GL344559	262	28368	Unk
scaffold_7	96037475	96108150	GL344563	41	26839	Unk
scaffold_7	96858200	96894103	GL344615	223	27713	Unk
scaffold_7	31056256	31122161	GL344622	6979	25321	Unk
scaffold_7	55342851	55362113	GL344623	923	26877	Unk
scaffold_7	98660487	98681637	GL344630	317	24316	Unk
scaffold_7	42604799	42673902	GL344639	468	23090	Unk
scaffold_7	96936378	96951700	GL344644	39650	54206	Unk
scaffold_7	85769917	85795971	GL344663	736	21254	Unk
scaffold_7	7350893	7379830	GL344679	237	23124	Unk
scaffold_7	84844581	84883564	GL344683	1161	23554	Unk
scaffold_7	95767619	95780190	GL344699	5645	20282	Unk
scaffold_7	1569578	1705667	GL344711	1546	18798	Unk
scaffold_7	7637340	7658360	GL344716	480	22363	Unk
scaffold_7	97968295	98011463	GL344717	24287	38198	Unk
scaffold_7	53188238	53383068	GL344728	0	21288	Unk
scaffold_7	57379965	57659806	GL344771	623	19512	Unk
scaffold_7	58527443	58560638	GL344783	294	18159	Unk
scaffold_7	83991553	84047150	GL344795	696	19338	Unk
scaffold_7	15426515	15446851	GL344801	2123	18002	Unk
scaffold_7	50787503	51000228	GL344806	3416	18595	Unk
scaffold_7	56499163	56518915	GL344829	4096	18269	Unk
scaffold_7	110811378	110902510	GL344832	1889	20107	Unk
scaffold_7	85150097	85163841	GL344952	1017	16384	Unk
scaffold_7	3909331	3926297	GL344960	1221	13622	Unk
scaffold_7	2789168	2825944	GL344965	1144	14589	Unk
scaffold_7	97910521	97928516	GL344970	1355	13115	Unk
scaffold_7	57169634	57208693	GL344974	29	13076	Unk
scaffold_7	96913266	96927922	GL345001	1	14050	Unk
scaffold_7	84645669	84681806	GL345026	2	12131	Unk
scaffold_7	57103437	57107712	GL345029	676	12734	Unk
scaffold_7	18758189	18861914	LGb	1658687	1700030	13
scaffold_7	66092859	72779026	LGb	2322	3271531	13
scaffold_7	8663169	14093524	LGf	128490	4032720	9
scaffold_7	15595761	15867781	LGf	3995806	4256970	9
scaffold_7	20446671	20650612	LGf	988	337086	9

## Sheet: S9 - ddRAD Samples
Supplementary Data 9: Sampling information for A. sagrei used for sex chromosome identification.
Sampling location	N females	N males
Caibaren, Cuba	2	3
Esmeralda, Cuba	4	3
Jicarita, Cuba	5	3
Havana A, Cuba	1	1
Havana B, Cuba	2	4
Mariel, Cuba	3	4
Soroa, Cuba	3	2
Corpus Christi, Texas	5	6
Coral Gables, Florida	3	3
George Town, Grand Cayman	4	6
Lower Matecumbe Key, Florida	4	1
New Orleans, Louisiana	4	5
Orlando, Florida	2	1
Saint Petersburg, Florida	1	1
Tampa, Florida	7	6
Houston, Texas	0	1
Total	50	50

## Sheet: S10 - Acar X-linked Homologs
Supplementary Data 10. Position of A. sagrei homologs of A. carolinensis X-linked genes
chr	start	end	transcript	gene
scaffold_1	116753033	116775343	ANOSAGT001078	mlxip
scaffold_1	331431112	331472420	ANOSAGT002832	tpcn1
scaffold_2	142243271	142250139	ANOSAGT004307	gal3st1
scaffold_2	256963011	256972726	ANOSAGT005612	cltcl1
scaffold_2	306006634	306019417	ANOSAGT006357	psmb8
scaffold_2	306029569	306037226	ANOSAGT006358	tap2
scaffold_2	306040266	306071497	ANOSAGT006359	tap2
scaffold_3	64110008	64111060	ANOSAGT007118	adora2a
scaffold_3	174317911	174318240	ANOSAGT007817	rplp0
scaffold_3	196401239	196420263	ANOSAGT007991	clip1
scaffold_6	16351881	16373159	ANOSAGT013142	rab35
scaffold_6	36921997	36927946	ANOSAGT013581	iscu
scaffold_6	102057035	102110869	ANOSAGT014264	acads
scaffold_7	18758246	18861870	ANOSAGT015035	dnah10
scaffold_7	19752213	19753175	ANOSAGT015047	cmklr1
scaffold_7	19974125	19975213	ANOSAGT015052	cmklr1
scaffold_7	19980131	19981165	ANOSAGT015053	cmklr1
scaffold_7	20000436	20001596	ANOSAGT015054	cmklr1
scaffold_7	61266829	61293496	ANOSAGT015717	pisd
scaffold_7	61308881	61319937	ANOSAGT015718	prr14l
scaffold_7	61334698	61367607	ANOSAGT015719	depdc5
scaffold_7	61477130	61499415	ANOSAGT015724	bcr
scaffold_7	61504992	61548056	ANOSAGT015725	specc1l
scaffold_7	61553064	61560191	ANOSAGT015726	adora2a
scaffold_7	61580013	61605000	ANOSAGT015727	upb1
scaffold_7	61607075	61617026	ANOSAGT015728	gucd1
scaffold_7	61617179	61623626	ANOSAGT015729	snrpd3
scaffold_7	61636282	61648678	ANOSAGT015730	ggt1
scaffold_7	61648742	61668074	ANOSAGT015731	ggt5
scaffold_7	61702565	61712805	ANOSAGT015732	smpd4
scaffold_7	61716753	61730885	ANOSAGT015733	smpd4
scaffold_7	61795348	61855508	ANOSAGT015738	cabin1
scaffold_7	61865262	61871125	ANOSAGT015739	cidec
scaffold_7	61873119	61896001	ANOSAGT015740	nf2
scaffold_7	61911666	61938830	ANOSAGT015743	thoc5
scaffold_7	61935478	61952391	ANOSAGT015744	nefh
scaffold_7	61978116	62001170	ANOSAGT015745	ap1b1
scaffold_7	62002296	62029354	ANOSAGT015746	gas2l1
scaffold_7	62038932	62060477	ANOSAGT015747	ewsr1
scaffold_7	62060733	62066674	ANOSAGT015748	rhbdd3
scaffold_7	62072922	62090918	ANOSAGT015749	sf3a1
scaffold_7	62093514	62100428	ANOSAGT015750	ccdc157
scaffold_7	62100431	62109330	ANOSAGT015751	rnf215
scaffold_7	62121582	62134210	ANOSAGT015752	sec14l2
scaffold_7	62136820	62141191	ANOSAGT015753	mtfp1
scaffold_7	62168796	62169098	ANOSAGT015755	gal3st1
scaffold_7	62178545	62198873	ANOSAGT015756	gal3st1
scaffold_7	62210237	62219899	ANOSAGT015757	pes1
scaffold_7	62219982	62235211	ANOSAGT015758	tcn2
scaffold_7	62236721	62243582	ANOSAGT015759	slc35e4
scaffold_7	62247222	62247788	ANOSAGT015761	dusp18
scaffold_7	62262263	62308490	ANOSAGT015764	osbp2
scaffold_7	62381425	62405222	ANOSAGT015768	morc2
scaffold_7	62782931	62816604	ANOSAGT015770	smtn
scaffold_7	62832292	62848509	ANOSAGT015772	inpp5j
scaffold_7	62849531	62858051	ANOSAGT015773	pla2g3
scaffold_7	63023210	63028533	ANOSAGT015774	isg15
scaffold_7	63032230	63040236	ANOSAGT015775	p2rx2
scaffold_7	63042769	63113034	ANOSAGT015776	pole
scaffold_7	63362922	63439990	ANOSAGT015777	rtn4r
scaffold_7	63625863	63662551	ANOSAGT015779	scarf2
scaffold_7	63665725	63678053	ANOSAGT015780	dgcr6l
scaffold_7	63684436	63688257	ANOSAGT015781	slc7a4
scaffold_7	63690826	63700641	ANOSAGT015782	lrrc74b
scaffold_7	63704991	63717276	ANOSAGT015783	p2rx6
scaffold_7	63719466	63752329	ANOSAGT015785	aifm3
scaffold_7	63756436	63774151	ANOSAGT015786	sirt4
scaffold_7	63791202	63793819	ANOSAGT015789	pla2g1b
scaffold_7	63803034	63834142	ANOSAGT015790	msi1
scaffold_7	63877805	63879731	ANOSAGT015792	triap1
scaffold_7	63879878	63887220	ANOSAGT015793	gatc
scaffold_7	63883864	63896612	ANOSAGT015794	srsf9
scaffold_7	63923550	63927758	ANOSAGT015795	dynll1
scaffold_7	63928898	63935660	ANOSAGT015796	coq5
scaffold_7	63947662	63969218	ANOSAGT015797	rnf10
scaffold_7	63971177	63974045	ANOSAGT015798	pop5
scaffold_7	64035012	64081277	ANOSAGT015799	cabp1
scaffold_7	64089210	64105230	ANOSAGT015800	mlec
scaffold_7	64111801	64119701	ANOSAGT015801	unc119b
scaffold_7	64121968	64132984	ANOSAGT015802	acads
scaffold_7	64135525	64170075	ANOSAGT015803	sppl3
scaffold_7	64180284	64205364	ANOSAGT015804	tbc1d10a
scaffold_7	64237348	64245396	ANOSAGT015805	tmem233
scaffold_7	64248917	64257253	ANOSAGT015806	prkab1
scaffold_7	64258525	64372037	ANOSAGT015807	cit
scaffold_7	64432335	64494703	ANOSAGT015809	bicdl1
scaffold_7	64499275	64516069	ANOSAGT015810	rab35
scaffold_7	64532559	64586873	ANOSAGT015811	pxn
scaffold_7	64567852	64586873	ANOSAGT015812	pxn
scaffold_7	64597044	64604586	ANOSAGT015813	rplp0
scaffold_7	64607643	64683850	ANOSAGT015814	gcn1
scaffold_7	64684841	64722608	ANOSAGT015815	ccdc60
scaffold_7	64745842	64758516	ANOSAGT015816	hspb8
scaffold_7	64769411	64856981	ANOSAGT015817	srrm4
scaffold_7	64958807	64976718	ANOSAGT015818	suds3
scaffold_7	65016352	65080700	ANOSAGT015819	taok3
scaffold_7	65016352	65080700	ANOSAGT015820	taok3
scaffold_7	65133006	65165621	ANOSAGT015822	dtx1
scaffold_7	65173420	65222726	ANOSAGT015823	rasal1
scaffold_7	65253229	65273623	ANOSAGT015824	cfap73
scaffold_7	65278416	65305549	ANOSAGT015825	ddx54
scaffold_7	65307820	65323424	ANOSAGT015826	rita1
scaffold_7	65352755	65411407	ANOSAGT015827	tpcn1
scaffold_7	65404938	65431614	ANOSAGT015828	slc8b1
scaffold_7	65454037	65471479	ANOSAGT015829	plbd2
scaffold_7	65474407	65486735	ANOSAGT015830	sds
scaffold_7	65498834	65510355	ANOSAGT015831	sdsl
scaffold_7	65515329	65534230	ANOSAGT015832	lhx5
scaffold_7	65689663	65751821	ANOSAGT015833	rbm19
scaffold_7	65860988	65919192	ANOSAGT015834	tbx5
scaffold_7	66685554	66835920	ANOSAGT015836	med13l
scaffold_7	66997904	67014236	ANOSAGT015837	chchd10
scaffold_7	67046793	67088833	ANOSAGT015839	vsig10
scaffold_7	67098822	67120883	ANOSAGT015840	wsb2
scaffold_7	67124503	67148963	ANOSAGT015841	rfc5
scaffold_7	67164183	67349009	ANOSAGT015842	ksr2
scaffold_7	67541592	67637798	ANOSAGT015843	nos1
scaffold_7	67649862	67685868	ANOSAGT015844	fbxo21
scaffold_7	67693439	67725825	ANOSAGT015845	tesc
scaffold_7	67725814	67849579	ANOSAGT015846	fbxw8
scaffold_7	67886950	67910705	ANOSAGT015847	rnft2
scaffold_7	67914598	67934032	ANOSAGT015848	cbh12orf49
scaffold_7	67933334	67953499	ANOSAGT015849	p2rx4
scaffold_7	67960148	67984165	ANOSAGT015850	p2rx7
scaffold_7	67987332	68046570	ANOSAGT015851	ift81
scaffold_7	68114137	68155290	ANOSAGT015852	atp2a2
scaffold_7	68160669	68184076	ANOSAGT015853	anapc7
scaffold_7	68190402	68200106	ANOSAGT015854	arpc3
scaffold_7	68203341	68212957	ANOSAGT015855	gpn3
scaffold_7	68212471	68229940	ANOSAGT015856	denr
scaffold_7	68274659	68359607	ANOSAGT015857	hip1r
scaffold_7	68369697	68395566	ANOSAGT015858	vps37b
scaffold_7	68405892	68422915	ANOSAGT015859	abcb9
scaffold_7	68459089	68472633	ANOSAGT015861	ogfod2
scaffold_7	68486601	68505409	ANOSAGT015862	arl6ip4
scaffold_7	68496346	68595934	ANOSAGT015864	pitpnm2
scaffold_7	68496346	68595934	ANOSAGT015863	pitpnm2
scaffold_7	68496346	68595934	ANOSAGT015865	pitpnm2
scaffold_7	68756853	68805479	ANOSAGT015867	mphosph9
scaffold_7	68812906	68814020	ANOSAGT015868	cbh12orf65
scaffold_7	68814671	68826582	ANOSAGT015869	cdk2ap1
scaffold_7	68833304	68887221	ANOSAGT015870	sbno1
scaffold_7	68915881	68941812	ANOSAGT015871	kmt5a
scaffold_7	68942785	68949882	ANOSAGT015872	rilpl2
scaffold_7	68950000	68952581	ANOSAGT015873	snrnp35
scaffold_7	68956618	68983635	ANOSAGT015874	rilpl1
scaffold_7	69002216	69012327	ANOSAGT015875	tmed2
scaffold_7	69017120	69033871	ANOSAGT015876	ddx55
scaffold_7	69035633	69044849	ANOSAGT015877	eif2b1
scaffold_7	69045078	69060445	ANOSAGT015878	gtf2h3
scaffold_7	69077492	69096938	ANOSAGT015880	tctn2
scaffold_7	69100505	69131434	ANOSAGT015881	atp6v0a2
scaffold_7	69138188	69170993	ANOSAGT015882	dnah10
scaffold_7	69170975	69177800	ANOSAGT015883	ccdc92
scaffold_7	69372643	69629135	ANOSAGT015886	ncor2
scaffold_7	69372643	69629135	ANOSAGT015885	ncor2
scaffold_7	69840568	69893508	ANOSAGT015887	scarb1
scaffold_7	69928772	69973391	ANOSAGT015889	dhx37
scaffold_7	69982449	69991123	ANOSAGT015890	bri3bp
scaffold_7	70002324	70090026	ANOSAGT015891	aacs
scaffold_7	71299042	71580009	ANOSAGT015894	tmem132c
scaffold_7	71618798	71681979	ANOSAGT015895	slc15a4
scaffold_7	71684613	71766209	ANOSAGT015896	glt1d1
scaffold_7	71790292	72266679	ANOSAGT015897	tmem132d
scaffold_7	72405424	72407160	ANOSAGT015898	fzd10
scaffold_7	72474065	72636275	ANOSAGT015899	rimbp2
scaffold_7	72474065	72636275	ANOSAGT015901	rimbp2
scaffold_7	72474065	72636275	ANOSAGT015900	rimbp2
scaffold_7	72729301	72777603	ANOSAGT015902	stx2
scaffold_7	72784696	72792487	ANOSAGT015903	ran
scaffold_7	72800871	72865822	ANOSAGT015904	sfswap
scaffold_7	73034017	73109699	ANOSAGT015906	ulk1
scaffold_7	73118513	73131804	ANOSAGT015907	pus1
scaffold_7	73133643	73253201	ANOSAGT015909	ep400
scaffold_7	73133643	73253201	ANOSAGT015910	ep400
scaffold_7	73133643	73253201	ANOSAGT015908	ep400
scaffold_7	73258877	73283889	ANOSAGT015911	noc4l
scaffold_7	73286242	73353487	ANOSAGT015912	galnt9
scaffold_7	73619919	74485292	ANOSAGT015913	fbrsl1
scaffold_7	74548230	74589666	ANOSAGT015914	chfr
scaffold_7	74659487	74709739	ANOSAGT015917	golga3
scaffold_7	74716297	74763200	ANOSAGT015918	ankle2
scaffold_7	74767469	74787339	ANOSAGT015919	pgam5
scaffold_7	74810597	74940973	ANOSAGT015920	zdhhc8
scaffold_7	74810597	74940973	ANOSAGT015921	zdhhc8
scaffold_7	74966845	74979094	ANOSAGT015922	ranbp1
scaffold_7	74982291	75010732	ANOSAGT015923	trmt2a
scaffold_7	76599463	76641335	ANOSAGT015934	cdc45
scaffold_7	76665704	76675062	ANOSAGT015937	mrpl40
scaffold_7	76769912	76870069	ANOSAGT015939	ppil2
scaffold_7	76869228	76885432	ANOSAGT015940	ypel1
scaffold_7	76917607	76932241	ANOSAGT015941	mapk1
scaffold_7	76948473	76984746	ANOSAGT015942	ppm1f
scaffold_7	76988471	77036477	ANOSAGT015943	top3b
scaffold_7	77126453	77134264	ANOSAGT015944	sdf2l1
scaffold_7	77144038	77146169	ANOSAGT015945	ccdc116
scaffold_7	77161412	77170813	ANOSAGT015946	ydjc
scaffold_7	77173217	77203015	ANOSAGT015947	ube2l3
scaffold_7	77263805	77274839	ANOSAGT015948	hic2
scaffold_7	77388207	77465167	ANOSAGT015949	pi4ka
scaffold_7	77421820	77427414	ANOSAGT015950	serpind1
scaffold_7	77465263	77488414	ANOSAGT015951	snap29
scaffold_7	77507287	77573388	ANOSAGT015952	cltcl1
scaffold_7	77579060	77619870	ANOSAGT015953	slc25a1
scaffold_7	77724977	77728875	ANOSAGT015956	gsc2
scaffold_7	77769373	77837004	ANOSAGT015959	dgcr2
scaffold_7	78253791	78259575	ANOSAGT015978	vps29
scaffold_7	78322377	78388875	ANOSAGT015980	anapc5
scaffold_7	78395259	78465207	ANOSAGT015981	kdm2b
scaffold_7	78408818	78409384	ANOSAGT015982	kdm2b
scaffold_7	78474281	78486944	ANOSAGT015983	orai1
scaffold_7	78497335	78513948	ANOSAGT015984	morn3
scaffold_7	78546756	78582091	ANOSAGT015985	tmem120b
scaffold_7	78584456	78594090	ANOSAGT015986	rhof
scaffold_7	78620688	78660196	ANOSAGT015987	setd1b
scaffold_7	78665615	78676214	ANOSAGT015988	hpd
scaffold_7	78683997	78689516	ANOSAGT015989	psmd9
scaffold_7	78699446	78705941	ANOSAGT015990	wdr66
scaffold_7	78708382	78746936	ANOSAGT015991	wdr66
scaffold_7	78754628	78781476	ANOSAGT015992	bcl7a
scaffold_7	78797635	78861630	ANOSAGT015993	mlxip
scaffold_7	78869711	78896384	ANOSAGT015994	lrrc43
scaffold_7	78900147	78905320	ANOSAGT015995	lrrc43
scaffold_7	78909942	78920221	ANOSAGT015996	b3gnt4
scaffold_7	78921101	78960762	ANOSAGT015997	diablo
scaffold_7	78985497	79021967	ANOSAGT015998	vps33a
scaffold_7	79032463	79115914	ANOSAGT015999	clip1
scaffold_7	79236817	79283537	ANOSAGT016000	zcchc8
scaffold_7	79287133	79303330	ANOSAGT016001	rsrc2
scaffold_7	79319947	79467138	ANOSAGT016002	kntc1
scaffold_7	79472455	79480693	ANOSAGT016003	vps29
scaffold_7	79480849	79511570	ANOSAGT016004	rad9b
scaffold_7	79517713	79537173	ANOSAGT016005	pptc7
scaffold_7	79569204	79605769	ANOSAGT016006	tctn1
scaffold_7	79604918	79608393	ANOSAGT016007	hvcn1
scaffold_7	79621710	79647650	ANOSAGT016008	ppp1cc
scaffold_7	79696196	79707193	ANOSAGT016009	myl2
scaffold_7	79854926	79940262	ANOSAGT016010	cux2
scaffold_7	79976829	80043268	ANOSAGT016012	sh2b3
scaffold_7	80043613	80091216	ANOSAGT016014	atxn2
scaffold_7	80043613	80091216	ANOSAGT016013	atxn2
scaffold_7	80101343	80114548	ANOSAGT016015	brap
scaffold_7	80126662	80139104	ANOSAGT016016	acad10
scaffold_7	80146672	80160644	ANOSAGT016017	aldh2
scaffold_7	80171215	80205112	ANOSAGT016018	mapkapk5
scaffold_7	80213061	80241725	ANOSAGT016020	tmem116
scaffold_7	80262848	80272667	ANOSAGT016021	erp29
scaffold_7	80304533	80350047	ANOSAGT016022	naa25
scaffold_7	80404000	80412507	ANOSAGT016023	trafd1
scaffold_7	80413573	80547148	ANOSAGT016024	hectd4
scaffold_7	80580866	80595478	ANOSAGT016025	rpl6
scaffold_7	80596185	80643950	ANOSAGT016026	ptpn11
scaffold_7	80706616	80742952	ANOSAGT016027	rph3a
scaffold_7	80793399	80818027	ANOSAGT016028	wscd2
scaffold_7	80827660	80828727	ANOSAGT016029	cmklr1
scaffold_7	80890947	80895661	ANOSAGT016030	ficd
scaffold_7	80898686	80930884	ANOSAGT016031	sart3
scaffold_7	80953410	80956069	ANOSAGT016032	tmem119
scaffold_7	81014301	81019363	ANOSAGT016033	selplg
scaffold_7	81019665	81113516	ANOSAGT016034	coro1c
scaffold_7	98319474	98320541	ANOSAGT016405	cmklr1
scaffold_9	3272030	3305593	ANOSAGT017073	chfr
scaffold_9	8596799	8620821	ANOSAGT017138	pla2g1b
scaffold_9	10339511	10340203	ANOSAGT017158	hvcn1
scaffold_9	11444090	11445529	ANOSAGT017167	iqcd
scaffold_9	34345422	34346012	ANOSAGT017369	nefh
scaffold_11	29839565	29839987	ANOSAGT018248	rplp0
scaffold_12	876978	883695	ANOSAGT018339	pla2g3
scaffold_12	3183152	3199053	ANOSAGT018407	aifm3
scaffold_12	18917368	18928569	ANOSAGT018696	ptges2
scaffold_14	15848211	15911869	ANOSAGT019869	ptpn11

[truncated: 6 more sheets: S11 - Chr7 50kb, S12 - Chr7 10kb, S13 - Chr7 GWAS, S14 - Total Reads, S15 - scaffolds v chromosome, S16 - Windowed SNP counts]
